# Supplementary material for: A reporter system coupled with high-throughput sequencing unveils key bacterial transcription and translation determinants
Source: Nat Commun. 2017 Aug 28;8:368. doi: 10.1038/s41467-017-00239-7 (PMC5573727; doi:10.1038/s41467-017-00239-7)
Supplement: Supplementary file 2 — Supplementary Data 1 [file 41467_2017_239_MOESM2_ESM.xlsx]

## Sheet: Sheet1
Supplementary Data 1. Oligonucleotides used in this study
All primers are in the 5'-3' orientation. * is a phosphothiorate bond. [spcC3] is a spacer phosphoramidite C3. [Phos] is 5'-phosphorylated. [BtnTg] is a biotin-TEG (triethylene glycol spacer). The random regions (N) in the screening constructs have 40% GC-content, similar to that of M. pneumoniae.
Name	Sequence	Application
F_MCS_pMT	CGATGCATTGATATCTCATATGTGTCGACTGAGCTCTCCCGGGTCCTCA	Linker
R_MCS_pMT	ATGAGGACCCGGGAGAGCTCAGTCGACACATATGAGATATCAATGCATCGGTAC	Linker
F_flag_Nsi	TGACTACAAGGACGATGATGACAAAGGTAGCGGCGAT	Linker
R_flag_RV	ATCGCCGCTACCTTTGTCATCATCGTCCTTGTAGTCATGCA	Linker
F_ldhp1_Not	GGCCGCTATTTAGATCAAATCTCAATTGGGAACAGTAAATGATTGGTGGCTTAAACCAAATTAAAATGAAGGCAAGG	Linker
R_ldhp1_Acc65	GTACCCTTGCCTTCATTTTAATTTGGTTTAAGCCACCAATCATTTACTGTTCCCAATTGAGATTTGATCTAAATAGC	Linker
F_p517_NotI	GCGGCCGCATAAGGAAAAAGCACAAGC	PCR
R_p517_Acc	GGTACCTTTTTTATCTTTGATCCTATTTATATAAAAG	PCR
F_p036_Not	GCGGCCGCTCACTTTCAGCAGTTAAAGTTCAGG	PCR
R_p036_Acc65	GGTACCTTAATGGTGTTTGACGAATGTTG	PCR
F_flag_Nsi	TGACTACAAGGACGATGATGACAAAGGTAGCGGCGAT	Linker
R_flag_RV	ATCGCCGCTACCTTTGTCATCATCGTCCTTGTAGTCATGCA	Linker
F_dam_Acc65	GGTACCATGAAGAAAAATCGCGCTTTTTTGAAG	PCR
R_dam_Nsi	ATGCATTTTTTTCGCGGGTGAAACGACTCC	PCR
F_dam_Nsi*	CGCGCAGATGATGCACCCGTCGTCTATTGCG	Mutagenesis
R_dam_Nsi*	CGCAATAGACGACGGGTGCATCATCTGCGCG	Mutagenesis
F_pMT_4GATC	GATGAATCCTCTAGAGTTGCGGCCGCGATCTCGATCTCGATCTCGATCATAGAAGTTCCGGTC	Linker
R_pMT_4GATC	GACCGGAACTTCTATGATCGAGATCGAGATCGAGATCGCGGCCGCAACTCTAGAGGATTCATC	Linker
F_Prom_Dam	CGATCATAGAAGTTCCGGTCNNNNNNNNNNNNNNNNNNNNNNNNNTATAATNNNNNNNATGAAGAAAAATCGCGCTTTTTTG	PCR
R_Dam_pMT	TCCGCCCTTCTTGGCCTTTATGAGGTTATTTTTTCGCGGGTGAAACGAC	PCR
F_pMT_SyP32	GATGAATCCTCTAGAGTTGCGGCCGCGATCTCGATCTCGATCTCGATCGCCATAGGTTAAAGTGTTATAATATAAAC	Linker
R_SyP32_Dam	CAAAAAAGCGCGATTTTTCTTCATNNNNNNNNNNNNNNNNNNNNNNNNNAGTTTATATTATAACACTTTAACCTATG	Linker
F_pMT_llmp200	GATGAATCCTCTAGAGTTGCGGCCGCGATCTCGATCTCGATCTCGATCTTGAAATAAGTTTGGGGTTTGTTAG	Linker
R_llmp200_Dam	CAAAAAAGCGCGATTTTTCTTCATNNNNNNNNNNNNNNNNNNNNNNNNNTGCAATTATTCTAACAAACCCCAAAC	Linker
F_Dam	ATGAAGAAAAATCGCGCTTTTTTG	PCR
F_GATC4	GGCCGCTCGATCTCGATCTCGATCTCGATCTCC	Linker
R_GATC4	GGCCGGAGATCGAGATCGAGATCGAGATCGAGC	Linker
F_SE_i1_dam	AATGATACGGCGACCACCGAGATCTACACTCTTTCCCTACACGACGCTCTTCCGATCT-CGTGAT-TGCCCACTTCAAAAAAGCGCGATTTTTC*T	Library
F_SE_i2_dam	AATGATACGGCGACCACCGAGATCTACACTCTTTCCCTACACGACGCTCTTCCGATCT-ACATCG-TGCCCACTTCAAAAAAGCGCGATTTTTC*T	Library
F_SE_i3_dam	AATGATACGGCGACCACCGAGATCTACACTCTTTCCCTACACGACGCTCTTCCGATCT-GCCTAA-TGCCCACTTCAAAAAAGCGCGATTTTTC*T	Library
F_SE_i4_dam	AATGATACGGCGACCACCGAGATCTACACTCTTTCCCTACACGACGCTCTTCCGATCT-TGGTCA-TGCCCACTTCAAAAAAGCGCGATTTTTC*T	Library
F_SE_i5_dam	AATGATACGGCGACCACCGAGATCTACACTCTTTCCCTACACGACGCTCTTCCGATCT-CACTGT-TGCCCACTTCAAAAAAGCGCGATTTTTC*T	Library
F_SE_i6_dam	AATGATACGGCGACCACCGAGATCTACACTCTTTCCCTACACGACGCTCTTCCGATCT-ATTGGC-TGCCCACTTCAAAAAAGCGCGATTTTTC*T	Library
F_SE_i7_dam	AATGATACGGCGACCACCGAGATCTACACTCTTTCCCTACACGACGCTCTTCCGATCT-GATCTG-TGCCCACTTCAAAAAAGCGCGATTTTTC*T	Library
F_SE_i8_dam	AATGATACGGCGACCACCGAGATCTACACTCTTTCCCTACACGACGCTCTTCCGATCT-TCAAGT-TGCCCACTTCAAAAAAGCGCGATTTTTC*T	Library
F_SE_i9_dam	AATGATACGGCGACCACCGAGATCTACACTCTTTCCCTACACGACGCTCTTCCGATCT-CTGATC-TGCCCACTTCAAAAAAGCGCGATTTTTC*T	Library
R_SE_Tn	CAAGCAGAAGACGGCATACGAGCTCTTCCGATCTAATCCTCTAGAGTTGCGGC*C	Library
RT_r2_dam	CAGACGTGTGCTCTTCCGATCAACCAGACATTCGCCCTTGG	RT
L_read1	[Phos]NNNNNNAGATCGGAAGAGCGTCGTGTAG[SpcC3]	ssDNA ligation
Biot_dam	[BtnTg]GCTTTTTTGAAGTGGGCAG	Enrichment
F_Peu	AATGATACGGCGACCACCGAGATCTACACTCTTTCCCTACACGACGCTCTTCCGATC*T	Library
R_PEi6	CAAGCAGAAGACGGCATACGAGATATTGGCGTGACTGGAGTTCAGACGTGTGCTCTTCCGATC	Library
R_PEi12	CAAGCAGAAGACGGCATACGAGATTACAAGGTGACTGGAGTTCAGACGTGTGCTCTTCCGATC	Library
R_PEi6_dam2	CAAGCAGAAGACGGCATACGAGATATTGGCGTGACTGGAGTTCAGACGTGTGCTCTTCCGATCTGGCTCAACCAGACATTCGCCCTTGGGC	Library
R_PEi12_dam2	CAAGCAGAAGACGGCATACGAGATTACAAGGTGACTGGAGTTCAGACGTGTGCTCTTCCGATCTGGCTCAACCAGACATTCGCCCTTGGGC	Library
F_p1_dam	CGATCATAGAAGTTCCGGTCACCCATTGAAGTGGTCGTACTATAGTATAATTCTGATTATGAAGAAAAATCGCGCTTTTTTG	PCR
F_p2_dam	CGATCATAGAAGTTCCGGTCATAATCATCAATGATAAAGCTTTCGTATAATTTATATTATGAAGAAAAATCGCGCTTTTTTG	PCR
F_p3_dam	CGATCATAGAAGTTCCGGTCCTCAACACGAGATTTCTTAGAAGTGTATAATATCAATAATGAAGAAAAATCGCGCTTTTTTG	PCR
F_p4_dam	CGATCATAGAAGTTCCGGTCGTAAATTCAACATGCTTGCCTGCGTTATAATATAGTTTATGAAGAAAAATCGCGCTTTTTTG	PCR
F_p5_dam	CGATCATAGAAGTTCCGGTCTAGGGTCGGTAACCCACTCGCCTCCTATAATCAGTGCAATGAAGAAAAATCGCGCTTTTTTG	PCR
F_p6_dam	CGATCATAGAAGTTCCGGTCTTGACCCGATCCATCGCGGTAATTTTATAATCGGACATATGAAGAAAAATCGCGCTTTTTTG	PCR
F_p7_dam	CGATCATAGAAGTTCCGGTCAAAGAGGTGCGTGTCTATACTATTATATAATCTTATCTATGAAGAAAAATCGCGCTTTTTTG	PCR
F_p8_dam	CGATCATAGAAGTTCCGGTCCTTTCATATCGCATTAGCATTATATTATAATGAAATTAATGAAGAAAAATCGCGCTTTTTTG	PCR
F_p9_dam	CGATCATAGAAGTTCCGGTCGTTGAACTATAGCGTCTCGTTACAGTATAATAATCTAAATGAAGAAAAATCGCGCTTTTTTG	PCR
F_p10_dam	CGATCATAGAAGTTCCGGTCTAGCACCTACAATTTAAAGAGTATATATAATTCATATTATGAAGAAAAATCGCGCTTTTTTG	PCR
F_p11_dam	CGATCATAGAAGTTCCGGTCTCTTTAAGGTTTTGTATTGGTCATTTATAATCCTCATCATGAAGAAAAATCGCGCTTTTTTG	PCR
F_p12_dam	CGATCATAGAAGTTCCGGTCCGCTGTAAGCTAAATTTCAGGGGCCTATAATTTCATGGATGAAGAAAAATCGCGCTTTTTTG	PCR
R_u1_dam	CAAAAAAGCGCGATTTTTCTTCATATTGTCTGGATCCAGGCACTCTTATAGTTTATATTATAACACTTTAACCTATGG	Linker
R_u2_dam	CAAAAAAGCGCGATTTTTCTTCATGATAAGTTTACTTACCCAATTCTATAGTTTATATTATAACACTTTAACCTATGG	Linker
R_u3_dam	CAAAAAAGCGCGATTTTTCTTCATGGTTTCAACTTAAACTTCAGTGTTGAGTTTATATTATAACACTTTAACCTATGG	Linker
R_u4_dam	CAAAAAAGCGCGATTTTTCTTCATATATGGACTTTGGAAAATCTCTCCTAGTTTATATTATAACACTTTAACCTATGG	Linker
R_u5_dam	CAAAAAAGCGCGATTTTTCTTCATAATCCCTCCTTAGACGAATATCTAAAGTTTATATTATAACACTTTAACCTATGG	Linker
R_u6_dam	CAAAAAAGCGCGATTTTTCTTCATCTGGTCGAAGTAGCACGTAATATCGAGTTTATATTATAACACTTTAACCTATGG	Linker
R_u7_dam	CAAAAAAGCGCGATTTTTCTTCATCACACTTGCGGTCAAATAAATAGCGAGTTTATATTATAACACTTTAACCTATGG	Linker
R_u8_dam	CAAAAAAGCGCGATTTTTCTTCATTGAAGCAGGTAGATTTGTGGAACGAAGTTTATATTATAACACTTTAACCTATGG	Linker
F_uGATC2	GACGGCCGATGAATCCTCTA	qPCR
R_q674	GCCGTTTAATATCATCAAGCAGG	qPCR
F_q16S	GCAGGTAATGGCTAGAGTTTGACT	qPCR
R_q16S	GCCTTTAACACCAGACTTTTCAAT	qPCR
R_19580.1	CCATATTGGTCATGGGAAGG	qPCR
F_19580.2	CGAGGGAGTTGCTGTTGATT	qPCR
R_19580.2	CGCTACTATGCTGGCACAAA	qPCR
F_170908.1	CCGCTTATGGTGAGGTGAAT	qPCR
R_170908.1	GTGATCAGCACAGCCTTTGA	qPCR
F_170908.2	GACGCGTACGTCTAGCACTG	qPCR
R_170908.2	CACTTAACTGGAGGCCCAAA	qPCR
F_qdam	GTTGAGCGCCATATTCCAGT	qPCR
R_qdam	TGTACAAAGCCAGCAGTTCG	qPCR
F_qdam2	GCGCCGAGGTTTACTATCAG	qPCR
R_qdam2	AACGGCACGTTAAACTCACC	qPCR
F_q517	GATGACCCGCGATACCCAAT	qPCR
R_q517	AACACGGCTCCCTTAACGTT	qPCR
R_SyP32_NTG	CAAAAAAGCGCGATTTTTCTTCANGTTTATATTATAACACTTTAACCTATGG	Linker
R_llmp200_NTG	CAAAAAAGCGCGATTTTTCTTCANGCAATTATTCTAACAAACCCCAAAC	Linker
R_ATC_NTG	CAAAAAAGCGCGATTTTTCTTCANGATAGTTTATATTATAACACTTTAACCTATGG	Linker
