# Supplementary material for: A reporter system coupled with high-throughput sequencing unveils key bacterial transcription and translation determinants
Source: Nat Commun. 2017 Aug 28;8:368. doi: 10.1038/s41467-017-00239-7 (PMC5573727; doi:10.1038/s41467-017-00239-7)
Supplement: Supplementary file 3 — Supplementary Data 2 [file 41467_2017_239_MOESM3_ESM.xlsx]

## Sheet: Sheet1
Supplementary Data 2. Top 3 quantification of proteins from LC-MSMS data
Protein top 3 areas are calculated with the 3 best (unique) peptides per protein (see Methods). Dam is highlighted in grey.
					Proof of principle				Individual promoter constructs												Individual 5'-UTR constructs
					p517	p674	p036	p665	p1	p2	p3	p4	p5	p6	p7	p8	p9	p10	p11	p12	UTR1	UTR2	UTR3	UTR4	UTR5	UTR6	UTR7	UTR8
Accession	Description	# Peptides	# PSMs	# Unique Peptides	Areas: F1	Areas: F2	Areas: F3	Areas: F4	Areas: F5	Areas: F6	Areas: F7	Areas: F8	Areas: F9	Areas: F10	Areas: F11	Areas: F12	Areas: F13	Areas: F14	Areas: F15	Areas: F16	Areas: F17	Areas: F18	Areas: F19	Areas: F20	Areas: F21	Areas: F22	Areas: F23	Areas: F24
P0AEE8	Dam	12	214	12	37000000	35000000	120000000	970000000	1900000000	380000000	88000000	22000000		1300000000	450000000	460000000	430000000	210000000	68000000		1300000000	1500000000	1600000000	3100000000	350000000	150000000	48000000
id00013	MPN001	25	706	25	2000000000	1500000000	1800000000	2300000000	1700000000	2500000000	2500000000	2500000000	2800000000	2100000000	2000000000	2100000000	2200000000	2000000000	2800000000	1900000000	2400000000	2200000000	2500000000	3000000000	3000000000	2700000000	2700000000	2800000000
id00032	MPN002	14	183	14	62000000	53000000	57000000	50000000	25000000	49000000	67000000	57000000	99000000	50000000	63000000	51000000	48000000	65000000	61000000	49000000	54000000	58000000	71000000	67000000	75000000	67000000	73000000	74000000
id00049	MPN003	27	503	27	350000000	250000000	230000000	290000000	190000000	360000000	310000000	370000000	370000000	340000000	300000000	300000000	440000000	370000000	440000000	340000000	440000000	300000000	360000000	580000000	560000000	510000000	460000000	480000000
id00081	MPN004	33	549	33	400000000	330000000	270000000	270000000	180000000	350000000	360000000	390000000	400000000	310000000	220000000	290000000	350000000	390000000	410000000	300000000	410000000	380000000	440000000	460000000	520000000	400000000	390000000	420000000
id00114	MPN005	20	405	20	270000000	230000000	210000000	320000000	190000000	360000000	350000000	350000000	340000000	360000000	280000000	280000000	280000000	450000000	370000000	280000000	360000000	330000000	370000000	560000000	570000000	400000000	310000000	360000000
id00133	MPN006	8	80	8	95000000	62000000	67000000	110000000	56000000	66000000	80000000	77000000	89000000	97000000	64000000	69000000	98000000	80000000	99000000	52000000	79000000	100000000	80000000	170000000	120000000	130000000	95000000	140000000
id00143	MPN007	7	31	7	38000000	49000000		44000000	30000000	16000000			32000000	28000000	54000000	18000000			58000000	58000000	65000000	46000000	76000000	79000000	73000000			51000000
id00153	MPN008	5	54	5	31000000	21000000	24000000	32000000		32000000	29000000	29000000	32000000	31000000	35000000	33000000	23000000	30000000	35000000	29000000	29000000	29000000	38000000	34000000	42000000	28000000	29000000	29000000
id00174	MPN009	1	4	1	38000000			28000000					71000000					61000000
id00207	MPN011	9	87	9	58000000	74000000	96000000	100000000	54000000	94000000	82000000	110000000	100000000	97000000	71000000	140000000	120000000	85000000	110000000	72000000	100000000	95000000	100000000	110000000	140000000	120000000	130000000	120000000
id00216	MPN012	1	9	1		14000000		12000000	5200000	13000000					9300000	13000000			11000000	11000000
id00227	MPN013	2	19	1					4400000		210000	420000	230000		160000							190000
id00254	MPN015	9	95	9	84000000	77000000	59000000	36000000	63000000	160000000	100000000	95000000	96000000	110000000	85000000	100000000	100000000	110000000	210000000	140000000	130000000	86000000	110000000	190000000	120000000	120000000	44000000	110000000
id00266	MPN016	2	3	2	11000000															8600000								19000000
id00275	MPN017	1	1	1	42000000
id00281	MPN018	14	223	14	86000000	59000000	70000000	79000000	44000000	100000000	100000000	89000000	99000000	100000000	85000000	100000000	110000000	95000000	110000000	100000000	73000000	69000000	95000000	98000000	120000000	110000000	110000000	120000000
id00306	MPN019	17	271	17	180000000	110000000	140000000	140000000	83000000	180000000	170000000	160000000	170000000	130000000	140000000	150000000	160000000	190000000	180000000	160000000	130000000	110000000	160000000	240000000	190000000	190000000	170000000	170000000
id00334	MPN020	41	685	41	270000000	320000000	280000000	260000000	170000000	310000000	210000000	290000000	340000000	250000000	280000000	260000000	280000000	310000000	370000000	250000000	260000000	330000000	300000000	330000000	350000000	280000000	270000000	390000000
id00375	MPN021	11	217	11	540000000	360000000	410000000	440000000	350000000	530000000	660000000	550000000	550000000	430000000	460000000	550000000	550000000	470000000	640000000	490000000	680000000	470000000	690000000	780000000	790000000	680000000	540000000	660000000
id00390	MPN022	13	210	13	300000000	170000000	160000000	240000000	200000000	210000000	250000000	390000000	340000000	290000000	140000000	210000000	320000000	530000000	450000000	290000000	280000000	430000000	520000000	580000000	640000000	340000000	550000000	540000000
id00406	MPN023	9	102	9	68000000	44000000	45000000	54000000	34000000	57000000	29000000	46000000	51000000	58000000	43000000	51000000	52000000	56000000	53000000	48000000	53000000	53000000	66000000	92000000	56000000	71000000	46000000	51000000
id00433	MPN024	8	133	8	500000000	390000000	380000000	430000000	360000000	580000000	340000000	500000000	570000000	550000000	400000000	510000000	530000000	480000000	750000000	490000000	480000000	420000000	460000000	640000000	580000000	570000000	530000000	390000000
id00443	MPN025	17	384	17	2000000000	1700000000	1500000000	1400000000	910000000	1900000000	2200000000	2600000000	2700000000	1600000000	1600000000	1800000000	1800000000	2100000000	2400000000	2100000000	2200000000	2200000000	2200000000	3000000000	3100000000	2900000000	2600000000	2700000000
id00456	MPN026	5	42	5	46000000	56000000	48000000		34000000	48000000	65000000	56000000	55000000	48000000	41000000		72000000	58000000	60000000	42000000	57000000	54000000	60000000	76000000	69000000	62000000	64000000
id00513	MPN029	8	158	8	730000000	350000000	840000000	720000000	450000000	870000000	710000000	790000000	1200000000	310000000	610000000	890000000	910000000	590000000	1300000000	640000000	620000000	580000000	630000000	840000000	960000000	1200000000	790000000	780000000
id00524	MPN030	2	37	2	80000000	76000000	79000000		85000000	79000000	43000000		93000000	77000000	64000000	78000000		100000000	95000000	69000000	30000000	74000000			95000000	100000000		86000000
id00534	MPN031	3	42	3	93000000	66000000	48000000	130000000	62000000	87000000	160000000	92000000	77000000	86000000	64000000	77000000	92000000	110000000	80000000	79000000	64000000	64000000	80000000	110000000	97000000	91000000	90000000	93000000
id00563	MPN033	7	131	7	140000000	120000000	120000000	110000000	53000000	130000000	100000000	85000000	140000000	140000000	99000000	150000000	140000000	150000000	150000000	100000000	130000000	130000000	130000000	170000000	160000000	140000000	150000000	170000000
id00638	MPN034	45	523	45	160000000	130000000	130000000	130000000	90000000	180000000	210000000	210000000	190000000	170000000	140000000	160000000	150000000	160000000	210000000	130000000	220000000	180000000	250000000	310000000	290000000	260000000	200000000	210000000
id00674	MPN036	7	19	7					13000000	20000000	38000000	10000000					17000000	19000000	130000000	110000000	18000000	18000000		78000000	77000000		85000000	90000000
id00715	MPN037a	1	12	1			23000000	36000000				43000000				29000000	32000000	31000000	41000000		34000000		48000000	47000000	59000000			54000000
id00796	MPN043	3	56	3	550000000	470000000	530000000	400000000	410000000	490000000	790000000	410000000	460000000	560000000	400000000	400000000	560000000	670000000	910000000	510000000	490000000	620000000	760000000	1000000000	780000000	700000000	760000000	560000000
id00818	MPN044	9	151	9	440000000	370000000	260000000	270000000	220000000	470000000	460000000	470000000	470000000	440000000	260000000	380000000	330000000	460000000	450000000	260000000	580000000	370000000	450000000	670000000	680000000	560000000	360000000	570000000
id00819	MPN045	17	265	17	240000000	230000000	260000000	210000000	110000000	260000000	200000000	340000000	340000000	200000000	170000000	290000000	210000000	300000000	360000000	230000000	250000000	240000000	290000000	310000000	380000000	410000000	360000000	440000000
id00838	MPN046	16	141	16	98000000	56000000	150000000	170000000	92000000	130000000	93000000	130000000	130000000	150000000	160000000	160000000	200000000	160000000	83000000	140000000	130000000	96000000	180000000	100000000	160000000	200000000	100000000	130000000
id00859	MPN047	4	13	4				28000000					35000000				59000000			32000000				58000000			31000000
id00971	MPN050	21	525	21	640000000	400000000	450000000	560000000	360000000	580000000	710000000	700000000	750000000	590000000	530000000	640000000	650000000	770000000	870000000	450000000	660000000	620000000	660000000	580000000	900000000	790000000	800000000	860000000
id00989	MPN051	18	496	18	920000000	840000000	910000000	900000000	550000000	860000000	1200000000	1100000000	1000000000	910000000	910000000	970000000	1100000000	1100000000	1100000000	890000000	1100000000	1100000000	1300000000	1100000000	1500000000	1300000000	1300000000	1400000000
id00993	MPN052	20	605	20	1500000000	1500000000	1300000000	1400000000	1000000000	1500000000	2000000000	1500000000	1600000000	1200000000	1200000000	1200000000	1800000000	1600000000	2000000000	1300000000	2000000000	2000000000	2200000000	2700000000	2500000000	2400000000	2100000000	2300000000
id01022	MPN053	3	50	3	1600000000	390000000	850000000	1000000000	790000000	1400000000	1400000000	1300000000	1300000000	900000000	1100000000	1600000000	1400000000	990000000	2000000000	1500000000	1200000000	1100000000	1200000000	1300000000	1700000000	1700000000	1300000000	600000000
id01069	MPN055	25	378	25	390000000	340000000	260000000	310000000	190000000	310000000	350000000	370000000	380000000	320000000	260000000	350000000	330000000	330000000	350000000	330000000	240000000	350000000	300000000	250000000	340000000	380000000	280000000	310000000
id01096	MPN056	1	8	1	12000000		7800000	7500000	4100000				6100000	7500000	6400000				5900000
id01109	MPN057	1	6	1							51000000		29000000	24000000	27000000	27000000										41000000
id01119	MPN058	9	134	9	100000000	110000000	130000000	130000000	98000000	100000000	85000000	130000000	110000000	96000000	72000000	96000000	98000000	150000000	100000000	74000000	97000000	140000000	150000000	120000000	130000000	90000000	160000000	89000000
id01142	MPN059	6	86	6	62000000	51000000	44000000	65000000	32000000	63000000	61000000	64000000	73000000	62000000	44000000	57000000	49000000	65000000	78000000	42000000	66000000	75000000	82000000	120000000	77000000	58000000	81000000	81000000
id01157	MPN060	15	199	15	120000000	120000000	92000000	120000000	890000000	160000000	120000000	120000000	150000000	100000000	120000000	100000000	120000000	120000000	130000000	85000000	160000000	140000000	130000000	270000000	230000000	150000000	97000000	190000000
id01176	MPN060a	3	104	3	200000000	130000000	120000000	88000000	130000000	240000000	240000000	230000000	260000000	210000000	180000000	210000000	260000000	5400000	310000000	270000000	240000000	2200000	250000000	240000000	260000000	200000000	210000000	410000000
id01193	MPN061	18	301	18	520000000	470000000	410000000	430000000	300000000	450000000	550000000	540000000	490000000	420000000	370000000	420000000	440000000	450000000	500000000	430000000	490000000	460000000	470000000	630000000	560000000	520000000	530000000	550000000
id01194	MPN062	11	286	11	1400000000	1200000000	710000000	910000000	530000000	1400000000	1200000000	1300000000	1300000000	1100000000	1100000000	1200000000	1400000000	1300000000	990000000	1200000000	1500000000	1800000000	1800000000	3500000000	2300000000	2200000000	2100000000	2000000000
id01207	MPN063	12	407	12	590000000	500000000	330000000	370000000	260000000	470000000	380000000	600000000	810000000	460000000	300000000	550000000	530000000	680000000	620000000	490000000	750000000	850000000	650000000	830000000	940000000	780000000	690000000	580000000
id01214	MPN064	15	310	15	550000000	580000000	330000000	400000000	280000000	570000000	520000000	470000000	560000000	510000000	450000000	440000000	480000000	610000000	610000000	470000000	1000000000	1000000000	1000000000	1100000000	1000000000	930000000	930000000	750000000
id01230	MPN065	4	94	4	44000000	36000000	29000000	19000000		26000000	49000000	69000000	1400000	59000000	46000000	40000000	98000000	970000	47000000	70000000	64000000	51000000	35000000		79000000	11000000	100000000	61000000
id01237	MPN066	21	398	21	350000000	240000000	260000000	300000000	190000000	280000000	320000000	290000000	310000000	270000000	240000000	280000000	300000000	320000000	380000000	300000000	370000000	310000000	440000000	530000000	340000000	430000000	350000000	340000000
id01282	MPN067	15	370	15	660000000	680000000	650000000	570000000	580000000	730000000	950000000	730000000	690000000	580000000	620000000	680000000	730000000	790000000	960000000	590000000	810000000	720000000	880000000	1000000000	990000000	930000000	760000000	710000000
id01288	MPN068	1	13	1	130000000	120000000	99000000	100000000	81000000	120000000	57000000	120000000	130000000	120000000	97000000		110000000					130000000
id01296	MPN070	1	1	1																		26000000
id01336	MPN073	14	291	14	510000000	490000000	370000000	360000000	330000000	410000000	330000000	510000000	350000000	370000000	270000000	310000000	320000000	370000000	370000000	290000000	420000000	400000000	750000000	660000000	520000000	460000000	640000000	720000000
id01340	MPN074	1	1	1					10000000
id01341	MPN075	3	13	3		33000000	25000000				20000000			30000000			30000000	45000000	61000000				48000000	57000000	52000000	24000000		58000000
id01388	MPN076	9	200	8	500000000	440000000	480000000	490000000	410000000	780000000	800000000	650000000	730000000	890000000	420000000	520000000	480000000	610000000	1000000000	490000000	510000000	510000000	650000000	870000000	760000000	630000000	890000000	640000000
id01412	MPN077	7	174	6	170000000	60000000	220000000	150000000	150000000	150000000	190000000	220000000	240000000	170000000	110000000	230000000	92000000	140000000	340000000	170000000	230000000	190000000	280000000	220000000	230000000	290000000	310000000	350000000
id01418	MPN078	13	133	13	82000000	69000000	59000000	64000000	39000000	58000000	76000000	81000000	84000000	54000000	52000000	72000000	85000000	68000000	85000000	78000000	87000000	72000000	81000000	110000000	78000000	98000000	69000000	94000000
id01451	MPN079	5	72	5	67000000	50000000	44000000	58000000		50000000	86000000	65000000	79000000	79000000	49000000	43000000	53000000	110000000	67000000	53000000	57000000	64000000	61000000	110000000	120000000		75000000	69000000
id01464	MPN080	6	43	6	22000000	14000000	16000000	17000000	12000000	29000000		14000000	24000000	26000000	18000000	26000000	26000000	25000000	24000000	22000000	22000000	19000000	25000000	23000000	21000000	23000000	17000000	22000000
id01511	MPN081	8	86	8	60000000	40000000	33000000	37000000	23000000	44000000	42000000	48000000	38000000	19000000	39000000	40000000	47000000	49000000	57000000	48000000	43000000	37000000	51000000	48000000	52000000	35000000	46000000	59000000
id01539	MPN082	25	781	25	1100000000	930000000	780000000	1200000000	620000000	1300000000	1500000000	1300000000	1200000000	1200000000	1100000000	1300000000	1400000000	1400000000	1300000000	960000000	1700000000	1400000000	1600000000	1400000000	2000000000	1800000000	1400000000	1300000000
id01566	MPN083	7	45	7	42000000	32000000	39000000	34000000		42000000	50000000	44000000	42000000		28000000	30000000	38000000	36000000	50000000	30000000	44000000	34000000	41000000	44000000	51000000	45000000	27000000	58000000
id01595	MPN084	10	89	10	50000000	49000000	53000000	41000000	32000000	56000000	56000000	70000000	55000000	48000000	41000000	46000000	50000000	50000000	45000000	31000000	65000000	47000000	56000000	63000000	84000000	49000000	69000000	58000000
id01695	MPN090	3	30	3	230000000	190000000	150000000	210000000	140000000	120000000	160000000	150000000	300000000	140000000	210000000	210000000	220000000	240000000	250000000	230000000	230000000	180000000	260000000	300000000	290000000	160000000	240000000	250000000
id01887	MPN095	2	13	2	67000000	70000000		34000000		75000000									90000000	39000000	42000000			63000000	110000000		53000000
id01977	MPN100	3	52	3
id02077	MPN105	9	91	9	130000000	100000000	99000000	120000000	86000000	100000000	180000000	150000000	170000000	140000000	76000000	110000000	100000000	160000000	140000000	97000000	130000000	120000000	85000000	140000000	200000000	180000000	180000000	170000000
id02091	MPN106	37	539	37	280000000	230000000	200000000	200000000	220000000	290000000	200000000	230000000	240000000	230000000	290000000	200000000	190000000	250000000	330000000	180000000	260000000	230000000	270000000	310000000	320000000	300000000	350000000	330000000
id02159	MPN109	8	98	8	170000000	110000000	150000000	130000000	110000000	150000000	240000000	190000000	160000000	190000000	140000000	150000000	170000000	140000000	160000000	160000000	140000000	150000000	140000000	150000000	190000000	150000000	120000000	170000000
id02306	MPN115	7	88	7	410000000	290000000	290000000	410000000	260000000	460000000	420000000	390000000	490000000	360000000	350000000	370000000	420000000	300000000	400000000	350000000	320000000	230000000	400000000	490000000	400000000	330000000	390000000	580000000
id02314	MPN116	1	24	1	270000000	210000000	220000000	290000000	190000000	270000000	270000000	290000000	320000000	260000000	300000000	250000000	290000000	310000000	320000000	240000000	240000000	170000000	290000000	330000000	300000000	170000000	250000000	220000000
id02319	MPN117	3	38	3	21000000			130000000	260000000	330000000	250000000	300000000	130000000	120000000	400000000	300000000	300000000		370000000	260000000		350000000		25000000	150000000	270000000	280000000	300000000
id02337	MPN118	8	66	8	67000000			83000000	85000000	79000000	41000000	71000000	99000000	47000000	67000000	66000000	70000000	180000000	110000000	75000000	140000000	140000000	100000000	53000000	110000000	85000000	99000000	110000000
id02338	MPN119	13	323	13	330000000	310000000	320000000	300000000	230000000	360000000	370000000	310000000	380000000	300000000	300000000	330000000	330000000	420000000	440000000	310000000	330000000	240000000	400000000	450000000	400000000	340000000	430000000	470000000
id02379	MPN120	12	296	12	1400000000	1000000000	1000000000	1100000000	670000000	1600000000	1400000000	1400000000	1700000000	1400000000	1300000000	1400000000	1500000000	1400000000	1600000000	1400000000	1300000000	1200000000	1500000000	1300000000	1600000000	1300000000	1500000000	1500000000
id02386	MPN121	4	114	4	690000000	520000000	590000000	710000000	450000000	890000000	780000000	660000000	890000000	670000000	600000000	700000000	710000000	590000000	720000000	740000000	590000000	580000000	740000000	830000000	840000000	730000000	900000000	780000000
id02395	MPN122	7	49	7	42000000	40000000	31000000	34000000	14000000	24000000	40000000	41000000	56000000	29000000	26000000	26000000	31000000	33000000	39000000	33000000		27000000	29000000		19000000	39000000	37000000	37000000
id02422	MPN123	14	45	14	50000000	55000000	29000000		37000000		32000000	41000000	58000000	52000000	26000000	34000000	38000000	29000000		41000000		20000000	40000000		26000000	26000000	86000000	44000000
id02467	MPN124	12	222	12	140000000	120000000	140000000	190000000	95000000	190000000	200000000	190000000	170000000	210000000	170000000	200000000	190000000	210000000	220000000	140000000	190000000	220000000	200000000	180000000	280000000	250000000	230000000	180000000
id02468	MPN125	6	27	6	17000000	19000000	21000000			16000000	29000000	24000000	21000000	19000000	16000000		21000000	23000000		21000000	40000000	35000000	31000000	22000000	53000000		25000000	43000000
id02498	MPN126	4	46	4	53000000	43000000	58000000		19000000	80000000	92000000	120000000	110000000	90000000	82000000	42000000	42000000	77000000	67000000	90000000	79000000	49000000	100000000	110000000	110000000	120000000	99000000	110000000
id02636	MPN133	1	32	1	6900000	2500000	5800000	5900000	9500000	7100000	9500000	12000000	7500000	2800000	7200000	4500000	5600000	8400000	9800000	7000000	6800000	4800000	5900000	1600000	2100000	1000000	1100000	660000
id02653	MPN134	18	454	18	580000000	500000000	520000000	500000000	370000000	590000000	730000000	630000000	600000000	510000000	520000000	530000000	510000000	710000000	630000000	480000000	720000000	700000000	770000000	890000000	920000000	810000000	710000000	790000000
id02678	MPN135	3	54	3	62000000	58000000	73000000	76000000	53000000	77000000	81000000	85000000	120000000	46000000	69000000	75000000	99000000	66000000	110000000	83000000	120000000	94000000	130000000	140000000	130000000	93000000	90000000	88000000
id02694	MPN136	4	39	4	77000000		68000000	71000000	44000000	110000000	100000000	92000000	130000000	83000000	91000000		72000000	110000000	110000000	92000000		54000000	120000000	87000000	110000000	120000000	100000000	75000000
id02752	MPN140	14	522	14	650000000	550000000	550000000	730000000	540000000	750000000	840000000	820000000	720000000	830000000	770000000	760000000	510000000	820000000	890000000	680000000	610000000	760000000	860000000	770000000	1100000000	700000000	840000000	880000000
id02773	MPN141	57	1508	57	980000000	800000000	770000000	830000000	790000000	920000000	1100000000	1000000000	970000000	970000000	970000000	930000000	980000000	820000000	1400000000	850000000	1100000000	780000000	1000000000	1200000000	1200000000	1200000000	1100000000	1400000000
id02838	MPN142	34	687	34	260000000	280000000	260000000	320000000	210000000	370000000	410000000	440000000	400000000	400000000	310000000	320000000	380000000	440000000	370000000	320000000	380000000	340000000	420000000	490000000	470000000	420000000	340000000	350000000
id02925	MPN145	1	14	1	5100000		4800000	6000000			6600000	6000000	8100000		5700000			7300000				3400000	5900000		6400000	3000000	4700000	3600000
id02983	MPN148	2	34	2	1700000	820000	1200000	56000000	2300000	2900000	2700000	2400000	2600000	3200000	3000000	2500000	2400000	2600000	2400000	1700000	34000000	1400000	1500000	460000	830000	490000	460000	240000
id03032	MPN151	3	13	3	5500000	5800000				10000000
id03047	MPN152	7	127	1	5300000	3200000	6500000	8700000	3900000	5700000	7300000	7700000	8900000	7000000	6600000	8000000	8300000	6500000	9200000	7300000	5200000	2800000	4900000	5600000	6000000	1500000	5200000	6100000
id03087	MPN153	53	1011	53	620000000	530000000	460000000	590000000	370000000	680000000	560000000	690000000	630000000	560000000	510000000	580000000	520000000	650000000	700000000	600000000	670000000	620000000	570000000	700000000	770000000	790000000	670000000	760000000
id03137	MPN154	19	313	19	450000000	350000000	340000000	430000000	290000000	420000000	530000000	470000000	490000000	380000000	410000000	470000000	450000000	520000000	510000000	450000000	450000000	390000000	420000000	480000000	580000000	470000000	430000000	460000000
id03163	MPN155	24	378	24	250000000	200000000	230000000	210000000	170000000	230000000	270000000	260000000	260000000	210000000	260000000	210000000	330000000	260000000	390000000	210000000	300000000	260000000	340000000	260000000	320000000	290000000	330000000	380000000
id03189	MPN156	6	75	6	130000000	94000000	81000000	180000000	110000000	190000000	150000000	140000000	130000000	120000000	79000000	180000000	120000000	120000000	110000000	130000000	140000000	130000000	200000000	190000000	190000000	140000000	150000000	170000000
id03196	MPN157	8	91	8	150000000	140000000	100000000	200000000	150000000	210000000	110000000	110000000	260000000	310000000	170000000	190000000	190000000	220000000	280000000	170000000	130000000	130000000	130000000	220000000	360000000	130000000	200000000	230000000
id03211	MPN158	3	4	3		40000000						38000000		24000000					34000000
id03223	MPN159	10	147	10	81000000	67000000	65000000	80000000	49000000	76000000	75000000	110000000	91000000	80000000	58000000	83000000	65000000	72000000	99000000	73000000	80000000	48000000	73000000	100000000	88000000	96000000	91000000	87000000
id03238	MPN160	1	1	1						50000000
id03259	MPN161	22	285	21	270000000	220000000	230000000	310000000	170000000	310000000	390000000	350000000	320000000	310000000	270000000	310000000	290000000	290000000	320000000	240000000	290000000	250000000	320000000	330000000	330000000	280000000	290000000	290000000
id03281	MPN162	7	112	7	140000000	130000000	67000000	130000000	230000000	260000000	120000000	120000000	210000000	150000000	100000000	94000000	210000000	83000000	170000000	110000000	170000000	120000000	170000000	170000000	230000000	120000000	150000000	100000000
id03301	MPN163	3	39	3	380000000	250000000	170000000	440000000		510000000	67000000	98000000	93000000	410000000	390000000	370000000	370000000	320000000	310000000	140000000	360000000	200000000	310000000	330000000	290000000	290000000	390000000	320000000
id03308	MPN164	4	72	4	650000000	450000000	470000000	570000000	330000000	540000000	460000000	730000000	530000000	420000000	490000000	540000000	640000000	650000000	630000000	590000000	570000000	440000000	670000000	740000000	770000000	690000000	500000000	690000000
id03313	MPN165	8	211	8	500000000	390000000	400000000	600000000	310000000	420000000	450000000	470000000	740000000	470000000	330000000	410000000	500000000	550000000	550000000	370000000	440000000	350000000	610000000	610000000	770000000	480000000	530000000	550000000
id03329	MPN166	7	171	7	460000000	340000000	320000000	420000000	330000000	430000000	460000000	470000000	280000000	330000000	410000000	460000000	450000000	560000000	480000000	430000000	470000000	360000000	530000000	470000000	580000000	540000000	510000000	590000000
id03336	MPN167	5	49	5	260000000	140000000	250000000	310000000	200000000	270000000	280000000	300000000	310000000	380000000	210000000	370000000	390000000	300000000	370000000	260000000	220000000	44000000		350000000	270000000	500000000	260000000	410000000
id03341	MPN168	13	311	13	510000000	400000000	420000000	430000000	350000000	440000000	440000000	400000000	520000000	450000000	470000000	430000000	450000000	490000000	710000000	400000000	590000000	530000000	540000000	710000000	680000000	690000000	580000000	730000000
id03357	MPN169	4	121	4	290000000	190000000	260000000	240000000	260000000	230000000	150000000	170000000	380000000	280000000	400000000	110000000	310000000	290000000	350000000	250000000	280000000	320000000	450000000	470000000	630000000	310000000	210000000	170000000
id03359	MPN170	3	56	3	680000000	420000000	360000000	520000000	330000000	550000000	550000000	630000000	700000000	460000000	500000000	580000000	570000000	560000000	620000000	550000000	500000000	460000000	550000000	700000000	710000000	570000000	500000000	600000000
id03367	MPN171	11	263	11	530000000	390000000	420000000	580000000	320000000	630000000	570000000	660000000	770000000	630000000	450000000	590000000	640000000	590000000	700000000	540000000	510000000	450000000	580000000	520000000	630000000	500000000	560000000	550000000
id03383	MPN172	5	63	5	300000000	200000000	260000000	180000000	230000000	280000000	280000000	380000000	460000000	230000000	430000000	170000000	400000000	370000000	340000000	320000000	460000000	310000000	420000000	490000000	360000000	200000000	370000000	330000000
id03391	MPN173	5	82	5	150000000	190000000	150000000	200000000	130000000	210000000	230000000	190000000	220000000	290000000	180000000	180000000	110000000	190000000	190000000	170000000	180000000	140000000	180000000	150000000	230000000	150000000	200000000	240000000
id03394	MPN174	5	137	5	410000000	290000000	280000000	290000000	250000000	460000000	370000000	320000000	560000000	540000000	380000000	500000000	320000000	470000000	550000000	470000000	380000000	380000000	500000000	470000000	500000000	460000000	460000000	550000000
id03398	MPN175	5	24	5	250000000			200000000	86000000	230000000	270000000	240000000		290000000		240000000	340000000	250000000				200000000	310000000	300000000	290000000	260000000	220000000	170000000
id03403	MPN176	3	39	3	360000000	350000000	320000000	470000000		530000000	560000000	480000000	520000000	390000000	310000000	360000000	480000000	370000000	390000000	440000000	310000000	370000000	500000000	420000000	350000000	690000000	330000000	480000000
id03409	MPN177	8	150	8	420000000	340000000	420000000	330000000	230000000	360000000	440000000	410000000	270000000	370000000	350000000	530000000	480000000	600000000	680000000	450000000	520000000	540000000	600000000	650000000	590000000	570000000	560000000	670000000
id03417	MPN178	2	46	2	410000000	170000000	310000000	450000000	280000000	280000000	92000000	330000000	420000000	450000000	380000000	450000000	390000000	290000000	280000000	310000000	430000000	360000000	460000000	410000000	140000000	460000000	190000000	330000000
id03422	MPN179	8	180	8	330000000	280000000	240000000	270000000	200000000	350000000	300000000	440000000	430000000	380000000	320000000	370000000	410000000	380000000	470000000	330000000	340000000	290000000	430000000	420000000	460000000	430000000	350000000	440000000
id03427	MPN180	10	184	10	530000000	420000000	430000000	480000000	400000000	520000000	560000000	490000000	490000000	400000000	480000000	610000000	590000000	680000000	680000000	530000000	570000000	510000000	650000000	770000000	720000000	710000000	630000000	630000000
id03434	MPN181	4	79	4	430000000	260000000	250000000	280000000	220000000	460000000	370000000	400000000	510000000	440000000	370000000	440000000	300000000	310000000	480000000	260000000	310000000	270000000	400000000	490000000	460000000	350000000	360000000	350000000
id03441	MPN182	8	159	8	440000000	230000000	240000000	400000000	240000000	420000000	320000000	420000000	520000000	360000000	310000000	420000000	440000000	390000000	480000000	390000000	320000000	270000000	440000000	390000000	390000000	380000000	390000000	440000000
id03452	MPN183	3	60	3	220000000	320000000	440000000	380000000	94000000	470000000	340000000	440000000	490000000	170000000	150000000	410000000	430000000	150000000	490000000	190000000	330000000	160000000	180000000	580000000	720000000	180000000	210000000	400000000
id03458	MPN184	6	85	6	160000000	48000000	67000000	100000000	110000000	99000000	95000000	95000000	170000000	48000000	140000000	140000000	170000000	140000000	150000000	78000000	120000000	95000000	130000000	180000000	160000000	37000000	160000000	150000000
id03477	MPN185	9	138	9	230000000	220000000	240000000	230000000	200000000	240000000	240000000	220000000	340000000	190000000	280000000	160000000	280000000	280000000	310000000	150000000	290000000	250000000	370000000	420000000	400000000	350000000	280000000	360000000
id03490	MPN186	4	30	4	130000000				73000000	100000000	170000000	120000000	140000000	93000000	75000000	96000000		120000000	180000000	97000000	110000000	120000000	120000000	220000000	150000000	140000000	120000000	130000000
id03504	MPN187	2	53	2	61000000	38000000	17000000	45000000	45000000	54000000	63000000	62000000	51000000	49000000	49000000	47000000	62000000	50000000	82000000	52000000	54000000	42000000	47000000	58000000	80000000	50000000	54000000	65000000
id03510	MPN189	3	41	3	360000000	280000000		300000000	250000000	500000000	290000000	360000000	360000000	310000000	250000000	430000000	440000000	400000000	430000000	390000000	400000000	310000000	400000000	290000000	410000000	440000000	460000000	450000000
id03518	MPN190	4	151	4	360000000	270000000	420000000	330000000	220000000	320000000	360000000	330000000	380000000	320000000	300000000	360000000	380000000	310000000	430000000	330000000	330000000	300000000	400000000	420000000	430000000	290000000	360000000	360000000
id03522	MPN191	17	416	17	1200000000	1100000000	1200000000	1100000000	930000000	1200000000	1300000000	1200000000	1500000000	1500000000	1200000000	1000000000	2000000000	1400000000	2200000000	1600000000	1700000000	1600000000	2000000000	2200000000	2200000000	1800000000	1800000000	2000000000
id03539	MPN192	2	38	2	200000000	140000000	31000000	27000000		190000000	270000000	230000000	220000000	110000000		180000000	220000000	200000000	230000000	170000000	170000000	38000000	210000000	230000000	210000000	190000000	180000000	43000000
id03545	MPN193	9	206	9	230000000	180000000	170000000	230000000	120000000	210000000	230000000	210000000	250000000	140000000	170000000	230000000	240000000	250000000	310000000	180000000	240000000	210000000	270000000	110000000	300000000	300000000	240000000	230000000
id03558	MPN194	8	134	8	170000000	140000000	130000000	190000000	130000000	180000000	230000000	140000000	200000000	190000000	150000000	130000000	230000000	200000000	220000000	160000000	190000000	170000000	170000000	190000000	260000000	260000000	220000000	200000000
id03572	MPN195	12	112	12	140000000	110000000	95000000	160000000	67000000	140000000	140000000	110000000	150000000	140000000	110000000	120000000	130000000	140000000	160000000	120000000	310000000	120000000	140000000	490000000	170000000	180000000	130000000	160000000
id03592	MPN196	2	25	2	6500000	3500000		14000000		23000000	39000000		57000000	9900000	10000000	45000000	49000000	8900000	47000000	8900000	9600000	6500000	11000000	14000000	53000000	4000000	8300000	9200000
id03609	MPN197	31	630	31	580000000	480000000	550000000	520000000	390000000	570000000	690000000	630000000	610000000	510000000	440000000	630000000	600000000	710000000	840000000	560000000	640000000	610000000	710000000	800000000	820000000	780000000	760000000	830000000
id03686	MPN200	26	406	25	230000000	160000000	200000000	230000000	250000000	310000000	270000000	260000000	330000000	290000000	260000000	280000000	260000000	290000000	270000000	250000000	150000000	140000000	240000000	180000000	200000000	160000000	160000000	170000000
id03807	MPN207	36	877	36	2000000000	1300000000	1400000000	2000000000	1100000000	2200000000	2400000000	2200000000	2300000000	1700000000	1700000000	2000000000	2000000000	1900000000	2200000000	1700000000	2000000000	1900000000	2200000000	2800000000	2600000000	2300000000	2100000000	2400000000
id03848	MPN208	18	305	18	480000000	430000000	330000000	410000000	360000000	480000000	550000000	580000000	550000000	540000000	460000000	490000000	580000000	470000000	630000000	450000000	400000000	440000000	490000000	500000000	390000000	560000000	520000000	470000000
id03861	MPN209	8	32	8	56000000	40000000	49000000	47000000	50000000	51000000			49000000	33000000	36000000	44000000	57000000	44000000	58000000	36000000	64000000		68000000	86000000	75000000	69000000	58000000	58000000
id03897	MPN210	38	762	38	570000000	480000000	470000000	600000000	390000000	540000000	620000000	650000000	680000000	600000000	550000000	590000000	570000000	650000000	710000000	550000000	620000000	550000000	640000000	730000000	710000000	730000000	650000000	680000000
id03931	MPN211	27	346	27	120000000	91000000	100000000	130000000	72000000	130000000	140000000	150000000	100000000	130000000	130000000	110000000	140000000	120000000	120000000	76000000	150000000	160000000	150000000	170000000	160000000	170000000	140000000	97000000
id03965	MPN213	31	420	31	390000000	350000000	350000000	330000000	210000000	150000000	360000000	310000000	320000000	340000000	220000000	280000000	300000000	410000000	420000000	250000000	360000000	360000000	390000000	500000000	440000000	400000000	390000000	440000000
id04011	MPN214	1	2	1	31000000				16000000
id04015	MPN215	7	206	7	230000000	190000000	180000000	230000000	150000000	230000000	240000000	230000000	240000000	250000000	230000000	240000000	250000000	260000000	300000000	210000000	220000000	210000000	250000000	290000000	270000000	240000000	250000000	280000000
id04032	MPN216	10	131	10	230000000	210000000	180000000	280000000	170000000	290000000	160000000	320000000	270000000	280000000	200000000	260000000	320000000	260000000	330000000	230000000	250000000	240000000	280000000	340000000	310000000	310000000	240000000	320000000
id04052	MPN217	14	179	14	180000000	160000000	120000000	150000000	140000000	200000000	140000000	200000000	180000000	170000000	160000000	190000000	190000000	130000000	230000000	170000000	160000000	140000000	160000000	130000000	180000000	250000000	160000000	220000000
id04070	MPN218	37	673	37	380000000	330000000	290000000	320000000	220000000	350000000	400000000	360000000	380000000	430000000	300000000	340000000	430000000	340000000	510000000	360000000	390000000	330000000	370000000	510000000	440000000	380000000	440000000	430000000
id04113	MPN219	3	51	3	170000000	120000000	120000000	110000000	71000000	200000000	240000000	130000000	130000000	270000000	170000000	170000000	210000000	170000000	220000000	91000000	120000000	250000000	180000000	260000000	170000000	140000000	140000000	210000000
id04118	MPN220	10	195	10	610000000	310000000	430000000	440000000	370000000	560000000	450000000	400000000	560000000	410000000	370000000	560000000	420000000	600000000	540000000	520000000	230000000	500000000	560000000	690000000	630000000	450000000	390000000	640000000
id04129	MPN221	7	93	7	120000000	79000000	100000000	110000000	94000000	85000000	170000000	110000000	140000000	140000000	100000000	150000000	71000000	140000000	120000000	71000000	91000000	120000000	130000000	140000000	120000000	91000000	130000000	150000000
id04135	MPN222	2	4	2		23000000	20000000										19000000
id04151	MPN223	11	199	11	120000000	94000000	99000000	120000000	110000000	140000000	75000000	130000000	140000000	100000000	84000000	120000000	100000000	170000000	120000000	95000000	110000000	100000000	170000000	170000000	170000000	140000000	190000000	160000000
id04163	MPN224	5	42	5	48000000	59000000	45000000	75000000	70000000	76000000	77000000	77000000	54000000	71000000	53000000	77000000	75000000	85000000	86000000	49000000	65000000	60000000	72000000	77000000	76000000	62000000	71000000	72000000
id04178	MPN225	3	113	3	500000000	330000000	320000000	420000000	340000000	490000000	620000000	520000000	540000000	660000000	470000000	520000000	530000000	490000000	580000000	450000000	500000000	410000000	480000000	630000000	600000000	570000000	550000000	600000000
id04187	MPN226	8	233	8	860000000	770000000	730000000	710000000	580000000	800000000	960000000	870000000	890000000	760000000	780000000	770000000	790000000	940000000	840000000	750000000	800000000	750000000	930000000	700000000	960000000	900000000	820000000	940000000
id04194	MPN227	33	825	33	1200000000	930000000	1000000000	1200000000	860000000	1100000000	1300000000	1200000000	1300000000	1000000000	1000000000	1100000000	1100000000	1400000000	1300000000	1000000000	1000000000	930000000	1100000000	1400000000	1200000000	1200000000	1100000000	1300000000
id04222	MPN228	9	199	9	720000000	590000000	590000000	690000000	490000000	750000000	540000000	720000000	830000000	700000000	640000000	730000000	750000000	770000000	790000000	680000000	570000000	540000000	710000000	790000000	780000000	710000000	610000000	750000000
id04235	MPN229	6	108	6	300000000	260000000	330000000	280000000	170000000	550000000	450000000	430000000	620000000	340000000	350000000	480000000	430000000	260000000	480000000	430000000	260000000	290000000	310000000	560000000	490000000	330000000	300000000	530000000
id04243	MPN230	7	103	7	470000000	390000000	210000000	350000000	300000000	440000000	240000000	430000000	380000000	170000000	360000000	290000000	240000000	540000000	220000000	340000000	230000000	390000000	420000000	450000000	680000000	390000000	720000000	530000000
id04249	MPN231	6	82	6	290000000	240000000	220000000	310000000	220000000	290000000	220000000	240000000	320000000	310000000	300000000	300000000	340000000	360000000	300000000	270000000	220000000	190000000	420000000	240000000	250000000	270000000	240000000	260000000
id04254	MPN232	12	158	12	150000000	100000000	140000000	130000000	64000000	140000000	55000000	160000000	110000000	160000000	130000000	150000000	150000000	140000000	130000000	140000000	110000000	110000000	150000000	160000000	160000000	130000000	97000000	120000000
id04274	MPN233	14	269	14	220000000	160000000	150000000	180000000	110000000	190000000	220000000	180000000	160000000	220000000	200000000	220000000	220000000	170000000	240000000	180000000	210000000	200000000	170000000	220000000	200000000	180000000	180000000	160000000
id04337	MPN236	7	98	7	95000000	47000000	40000000	110000000	38000000	76000000	70000000	78000000	120000000	95000000	75000000	76000000	77000000	65000000	73000000	70000000	55000000	57000000	54000000	100000000	110000000	67000000	71000000	80000000
id04359	MPN237	13	228	13	210000000	190000000	210000000	240000000	220000000	280000000	320000000	260000000	270000000	230000000	240000000	240000000	290000000	260000000	340000000	200000000	260000000	240000000	260000000	320000000	340000000	330000000	290000000	320000000
id04386	MPN238	20	273	20	150000000	110000000	110000000	130000000	110000000	160000000	190000000	170000000	160000000	140000000	140000000	140000000	140000000	140000000	190000000	170000000	130000000	120000000	140000000	150000000	190000000	180000000	140000000	180000000
id04405	MPN239	12	208	12	310000000	280000000	310000000	310000000	270000000	300000000	180000000	410000000	420000000	340000000	250000000	340000000	340000000	490000000	410000000	330000000	460000000	330000000	380000000	520000000	560000000	370000000	470000000	490000000
id04421	MPN240	14	245	14	290000000	240000000	240000000	390000000	270000000	380000000	310000000	370000000	380000000	400000000	250000000	350000000	290000000	360000000	350000000	190000000	320000000	320000000	380000000	380000000	400000000	420000000	340000000	410000000
id04440	MPN241	2	12	2		14000000	16000000		1800000		31000000	37000000		24000000		28000000		24000000					27000000			28000000	31000000	27000000
id04457	MPN243	32	601	32	310000000	260000000	250000000	260000000	200000000	290000000	270000000	270000000	280000000	250000000	240000000	260000000	290000000	260000000	320000000	260000000	340000000	310000000	360000000	430000000	350000000	320000000	330000000	320000000
id04492	MPN244	8	93	8	150000000	150000000	120000000	150000000	120000000	160000000	170000000	160000000	210000000	170000000	84000000	100000000	130000000	130000000	140000000	120000000	96000000	110000000	120000000	220000000	180000000	150000000	150000000	150000000
id04515	MPN245	10	166	10	280000000	220000000	220000000	300000000	160000000	370000000	310000000	340000000	310000000	230000000	230000000	230000000	300000000	310000000	330000000	250000000	250000000	170000000	310000000	350000000	380000000	210000000	330000000	310000000
id04510	MPN246	10	152	10	560000000	420000000	500000000	680000000	490000000	660000000	750000000	710000000	750000000	450000000	600000000	680000000	650000000	690000000	760000000	650000000	670000000	550000000	660000000	770000000	810000000	710000000	700000000	810000000
id04520	MPN247	10	98	10	120000000	75000000	73000000	120000000	80000000	120000000	88000000	130000000	120000000	130000000	160000000	83000000	85000000	92000000	130000000	74000000	120000000	110000000	120000000	110000000	110000000	130000000	140000000	170000000
id04531	MPN248	5	55	5	28000000	29000000	31000000	32000000	14000000	38000000	22000000	25000000	30000000	33000000	29000000	23000000	26000000	33000000	29000000	19000000	32000000	30000000	32000000	39000000	42000000	28000000	43000000	43000000
id04560	MPN250	19	464	19	1500000000	1200000000	1100000000	1700000000	1300000000	2000000000	1500000000	1600000000	1800000000	1500000000	1200000000	1400000000	990000000	1800000000	1600000000	900000000	1800000000	960000000	2000000000	2500000000	2000000000	2400000000	1900000000	1400000000
id04578	MPN251	6	93	6	120000000	73000000	68000000	84000000	59000000	130000000	80000000	96000000	120000000	63000000	93000000	92000000	88000000	98000000	150000000	86000000	130000000	110000000	60000000	160000000	200000000	150000000	64000000	140000000
id04587	MPN252	17	314	17	350000000	380000000	350000000	400000000	260000000	360000000	410000000	520000000	410000000	400000000	350000000	410000000	410000000	460000000	460000000	350000000	420000000	510000000	540000000	530000000	450000000	550000000	400000000	520000000
id04602	MPN253	1	12	1		31000000	29000000	30000000	30000000						35000000	35000000	52000000		55000000	26000000		41000000	46000000	70000000
id04614	MPN254	7	136	7	560000000	440000000	490000000	730000000	320000000	610000000	220000000	700000000	790000000	670000000	460000000	680000000	640000000	640000000	510000000	470000000	600000000	300000000	590000000	890000000	960000000	730000000	530000000	700000000
id04625	MPN255	10	160	10	490000000	480000000	480000000	470000000	370000000	470000000	540000000	490000000	550000000	440000000	360000000	430000000	440000000	370000000	500000000	440000000	410000000	380000000	420000000	520000000	520000000	460000000	520000000	660000000
id04633	MPN256	6	110	6	310000000	280000000	240000000	280000000	210000000	320000000	310000000	560000000	280000000	540000000	170000000	360000000	400000000	350000000	380000000	310000000	280000000	320000000	300000000	350000000	350000000	420000000	370000000	340000000
id04646	MPN257	12	184	12	230000000	180000000	200000000	200000000	160000000	210000000	140000000	230000000	250000000	180000000	170000000	220000000	190000000	240000000	300000000	170000000	180000000	180000000	210000000	250000000	300000000	220000000	220000000	260000000
id04660	MPN258	28	621	28	610000000	480000000	380000000	610000000	410000000	740000000	540000000	570000000	780000000	640000000	600000000	620000000	540000000	790000000	620000000	600000000	920000000	750000000	920000000	1100000000	1000000000	890000000	780000000	830000000
id04687	MPN259	13	232	13	390000000	330000000	210000000	350000000	210000000	470000000	330000000	380000000	440000000	440000000	310000000	350000000	400000000	420000000	430000000	310000000	550000000	440000000	510000000	660000000	630000000	570000000	460000000	570000000
id04710	MPN260	3	54	3	470000000	490000000	380000000	650000000	520000000	920000000	710000000	730000000	740000000	670000000	540000000	400000000	610000000	680000000	630000000	530000000	810000000	800000000	530000000	1000000000	640000000	880000000	690000000	780000000
id04728	MPN261	35	661	35	470000000	380000000	380000000	470000000	310000000	540000000	600000000	560000000	570000000	500000000	460000000	490000000	490000000	460000000	510000000	480000000	500000000	450000000	540000000	620000000	600000000	580000000	470000000	610000000
id04765	MPN262	11	205	11	130000000	110000000	110000000	160000000	98000000	160000000	130000000	200000000	120000000	110000000	110000000	150000000	120000000	110000000	150000000	130000000	190000000	160000000	220000000	220000000	240000000	150000000	140000000	150000000
id04786	MPN263	6	205	6	2100000000	1200000000	1200000000	2600000000	1700000000	3300000000	2600000000	2400000000	3200000000	2700000000	2200000000	2500000000	2100000000	2200000000	2500000000	2200000000	2000000000	1600000000	2600000000	3200000000	3400000000	3000000000	2500000000	2700000000
id04794	MPN264	15	182	14	130000000	100000000	82000000	120000000	110000000	160000000	170000000	200000000	190000000	120000000	110000000	140000000	150000000	130000000	140000000	160000000	110000000	86000000	140000000	150000000	140000000	130000000	140000000	130000000
id04831	MPN265	12	186	12	220000000	160000000	140000000	170000000	92000000	160000000	180000000	190000000	220000000	190000000	140000000	160000000	180000000	200000000	220000000	150000000	190000000	200000000	240000000	330000000	290000000	270000000	270000000	250000000
id04833	MPN266	8	138	8	520000000	410000000	400000000	430000000	380000000	410000000	570000000	560000000	550000000	480000000	320000000	370000000	480000000	390000000	590000000	440000000	370000000	320000000	410000000	600000000	610000000	410000000	550000000	460000000
id04837	MPN267	9	182	9	860000000	720000000	690000000	830000000	730000000	1100000000	1300000000	1200000000	1200000000	1000000000	880000000	950000000	970000000	1000000000	1100000000	900000000	1100000000	940000000	1100000000	1500000000	1300000000	1100000000	1000000000	1200000000
id04855	MPN268	4	45	4	110000000	49000000	88000000	120000000	110000000	100000000	99000000	95000000	76000000	93000000	110000000		120000000	96000000	110000000	190000000	110000000	86000000	120000000	86000000	130000000	100000000	170000000	78000000
id04861	MPN269	18	230	18	80000000	72000000	72000000	120000000	61000000	110000000	100000000	89000000	100000000	120000000	94000000	120000000	130000000	89000000	140000000	94000000	100000000	110000000	120000000	3500000000	110000000	110000000	130000000	130000000
id04891	MPN271	1	24	1	51000000	43000000	47000000	59000000		75000000	83000000	63000000	82000000	71000000	59000000		70000000	73000000	66000000	53000000	49000000	39000000	60000000	60000000	75000000	57000000	42000000	61000000
id04936	MPN272	3	81	3	170000000	160000000	130000000	190000000	170000000	180000000	280000000	270000000	310000000	220000000	200000000	190000000	200000000	250000000	300000000	170000000	230000000	180000000	170000000	230000000	340000000	330000000	240000000	310000000
id04946	MPN273	8	203	8	1000000000	530000000	900000000	1000000000	610000000	1100000000	870000000	790000000	1100000000	1100000000	810000000	990000000	910000000	1200000000	1300000000	880000000	610000000	1000000000	700000000	1400000000	870000000	610000000	730000000	1200000000
id04957	MPN275	5	106	5	430000000	330000000	200000000	420000000	340000000	580000000	560000000	500000000	490000000	490000000	420000000	400000000	490000000	570000000	570000000	430000000	440000000	420000000	470000000	300000000	560000000	620000000	220000000	490000000
id04978	MPN276	4	61	4	190000000	140000000	120000000	120000000	85000000	140000000	120000000	140000000	180000000	160000000	57000000	160000000	180000000	170000000	170000000	120000000	180000000	150000000	120000000	150000000	170000000	180000000	160000000	200000000
id04977	MPN277	27	534	27	420000000	210000000	310000000	450000000	400000000	600000000	450000000	640000000	680000000	300000000	400000000	490000000	430000000	470000000	600000000	330000000	330000000	290000000	340000000	660000000	570000000	460000000	430000000	510000000
id05004	MPN278	7	45	7	30000000	25000000	26000000	26000000	17000000	34000000	22000000	27000000	32000000	29000000	14000000	23000000	30000000			22000000	33000000	29000000		48000000	39000000	26000000	39000000	46000000
id05023	MPN279	14	146	14	100000000	100000000	100000000	100000000	57000000	110000000	46000000	83000000	94000000	92000000	61000000	91000000	91000000	110000000	110000000	75000000	110000000	97000000	110000000	130000000	120000000	110000000	120000000	110000000
id05051	MPN280	25	513	25	400000000	330000000	380000000	350000000	300000000	370000000	460000000	380000000	410000000	330000000	420000000	380000000	490000000	430000000	600000000	350000000	460000000	450000000	550000000	630000000	480000000	550000000	530000000	600000000
id05146	MPN284	29	562	21	680000000	570000000	690000000	730000000	500000000	710000000	770000000	740000000	800000000	750000000	600000000	730000000	690000000	700000000	820000000	610000000	680000000	690000000	750000000	900000000	840000000	780000000	710000000	800000000
id05259	MPN288	24	500	13	280000000	210000000	270000000	340000000	240000000	300000000	320000000	320000000	270000000	320000000	310000000	290000000	330000000	280000000	300000000	220000000	290000000	270000000	340000000	320000000	320000000	270000000	230000000	300000000
id05326	MPN291	3	58	3	84000000	84000000	69000000	75000000	61000000	83000000	46000000	91000000	72000000	73000000	52000000	60000000	66000000	110000000	71000000	67000000	110000000	100000000	110000000	140000000	110000000	96000000	98000000	81000000
id05335	MPN292	3	5	3	34000000		24000000							39000000				17000000	47000000
id05340	MPN293	3	44	3	84000000	54000000	42000000	97000000	29000000	59000000	64000000	58000000	31000000	71000000	54000000	49000000	41000000	88000000	50000000	39000000	150000000	34000000	59000000	55000000	63000000	68000000	95000000	65000000
id05341	MPN294	11	194	11	630000000	400000000	360000000	580000000	430000000	740000000	670000000	800000000	920000000	560000000	480000000	400000000	560000000	590000000	650000000	430000000	780000000	510000000	830000000	1100000000	860000000	720000000	720000000	890000000
id05356	MPN295	12	222	12	1800000000	1400000000	1400000000	1900000000	1300000000	2200000000	2300000000	2000000000	2300000000	2000000000	1700000000	2000000000	2000000000	2100000000	2300000000	1900000000	2000000000	1500000000	2000000000	2500000000	2500000000	2200000000	2100000000	2300000000
id05366	MPN296	2	32	2	210000000	130000000	120000000	330000000	130000000	220000000	400000000	75000000		59000000	330000000	210000000	330000000	220000000	190000000	180000000	170000000		340000000			190000000	330000000
id05369	MPN297	8	181	8	520000000	330000000	350000000	560000000	350000000	590000000	480000000	600000000	670000000	600000000	530000000	580000000	610000000	580000000	600000000	540000000	350000000	210000000	560000000	560000000	680000000	550000000	590000000	430000000
id05382	MPN299	11	138	11	240000000	160000000	120000000	250000000	140000000	170000000	320000000	260000000	290000000	270000000	150000000	230000000	220000000	220000000	330000000	220000000	290000000	250000000	320000000	410000000	340000000	300000000	290000000	310000000
id05392	MPN300	9	108	9	42000000	47000000	44000000	39000000	32000000	61000000	48000000	51000000	46000000	59000000	26000000	52000000	54000000	54000000	61000000	42000000	47000000	43000000	52000000	38000000	53000000	48000000	46000000	35000000
id05415	MPN301	9	92	9	130000000	91000000	110000000	110000000	75000000	120000000	100000000	82000000	160000000	110000000	110000000	120000000	100000000	160000000	120000000	87000000	64000000	100000000	160000000	160000000	130000000	120000000	74000000	150000000
id05426	MPN302	13	355	13	1100000000	710000000	860000000	1600000000	780000000	1400000000	920000000	1300000000	1500000000	1400000000	1000000000	1100000000	1100000000	1300000000	1500000000	1000000000	1400000000	1200000000	1500000000	1500000000	1800000000	1000000000	1200000000	1400000000
id05444	MPN303	28	823	28	1400000000	750000000	930000000	1400000000	890000000	1500000000	1600000000	1500000000	1500000000	1400000000	1200000000	1400000000	1300000000	1500000000	1300000000	1200000000	1500000000	1000000000	1600000000	1500000000	1500000000	1700000000	1400000000	1700000000
id05530	MPN307	3	14	3							18000000		37000000	15000000	12000000						15000000	9200000	32000000		23000000	9900000	15000000	18000000
id05544	MPN308	4	43	4	50000000	49000000	49000000	41000000	29000000		43000000	37000000	47000000	39000000	32000000	40000000	26000000	32000000	36000000	39000000	46000000	60000000	78000000	84000000	81000000	120000000	54000000	37000000
id05570	MPN309	9	80	9	170000000	140000000	120000000	150000000	87000000	230000000	170000000	130000000	150000000	170000000	140000000	190000000	220000000	210000000	200000000	180000000	160000000	120000000	220000000	190000000	210000000	170000000	190000000	230000000
id05589	MPN310	83	1416	83	440000000	280000000	270000000	420000000	280000000	540000000	560000000	600000000	560000000	470000000	420000000	420000000	460000000	440000000	510000000	400000000	410000000	320000000	460000000	560000000	580000000	450000000	480000000	510000000
id05659	MPN311	13	274	13	300000000	280000000	230000000	280000000	210000000	310000000	350000000	300000000	290000000	330000000	300000000	290000000	370000000	320000000	450000000	250000000	380000000	330000000	390000000	390000000	350000000	420000000	380000000	420000000
id05674	MPN312	5	66	5	57000000	47000000	83000000	57000000	63000000	63000000	63000000	67000000	82000000	90000000		67000000	73000000		59000000	70000000	110000000	81000000	67000000	120000000	120000000	53000000	96000000	110000000
id05694	MPN314	8	273	8	1600000000	1500000000	1200000000	1800000000	1500000000	2400000000	2600000000	1900000000	1600000000	1800000000	1400000000	1600000000	1800000000	1300000000	1800000000	1400000000	2500000000	2300000000	2500000000	2400000000	2900000000	2500000000	2200000000	2500000000
id05699	MPN315	15	311	15	570000000	460000000	400000000	500000000	490000000	720000000	730000000	750000000	770000000	490000000	470000000	440000000	430000000	600000000	720000000	550000000	640000000	500000000	760000000	760000000	940000000	550000000	850000000	760000000
id05714	MPN316	8	43	8	41000000	24000000	28000000	27000000	29000000	36000000	16000000	27000000	32000000	26000000	26000000	25000000	22000000		14000000		53000000	49000000	27000000	63000000	38000000	34000000
id05732	MPN317	4	52	4	25000000	21000000	17000000	22000000	20000000	23000000		20000000	21000000	25000000	13000000	13000000	14000000		14000000	14000000	14000000	18000000	21000000	28000000		24000000	16000000	24000000
id05748	MPN318	5	29	5	63000000	130000000			83000000	150000000	86000000	160000000	220000000	67000000			190000000	170000000	120000000	130000000	170000000	160000000	100000000	220000000	230000000	110000000		150000000
id05775	MPN319	3	51	3	100000000	98000000	97000000	120000000	80000000	130000000	120000000	150000000	170000000	110000000	82000000	110000000	110000000	110000000	120000000	100000000	97000000	76000000	100000000	130000000	120000000	100000000	120000000	130000000
id05805	MPN320	8	189	8	1800000000	1700000000	1800000000	1200000000	710000000	1500000000	1200000000	2000000000	1800000000	1100000000	1300000000	1700000000	1500000000	1800000000	1800000000	1600000000	2000000000	2000000000	2700000000	3000000000	2600000000	3400000000	2900000000	2400000000
id05824	MPN321	10	202	10	1000000000	1100000000	920000000	620000000	370000000	940000000	1100000000	950000000	1100000000	700000000	670000000	810000000	820000000	1200000000	1300000000	940000000	1500000000	1100000000	1200000000	1600000000	1900000000	1700000000	1400000000	1600000000
id05833	MPN322	16	606	16	4300000000	3500000000	3500000000	3400000000	2100000000	4000000000	5300000000	4800000000	5200000000	3400000000	3500000000	4000000000	4100000000	4600000000	4900000000	4000000000	5200000000	4900000000	4900000000	6200000000	6500000000	5600000000	5500000000	5600000000
id05849	MPN323	7	196	7	1800000000	1300000000	1500000000	1000000000	590000000	1300000000	930000000	1600000000	1700000000	1100000000	1000000000	1200000000	1100000000	1400000000	1500000000	1200000000	1700000000	1800000000	1800000000	2000000000	2100000000	1700000000	1800000000	1900000000
id05859	MPN324	38	1072	38	2500000000	1900000000	2000000000	2300000000	1200000000	2200000000	2800000000	2900000000	3100000000	2200000000	2200000000	2500000000	2500000000	2900000000	3200000000	2700000000	3000000000	2900000000	3200000000	3800000000	3900000000	3600000000	3300000000	3700000000
id05896	MPN325	5	119	5	310000000	160000000	220000000	300000000	190000000	350000000	230000000	260000000	600000000	370000000	430000000	350000000	390000000	340000000	380000000	220000000	280000000	270000000	520000000	260000000	380000000	320000000	510000000	430000000
id05902	MPN326	1	8	1	59000000							54000000	130000000				200000000								260000000	200000000	59000000	77000000
id05906	MPN327	2	48	2	260000000	300000000	200000000	240000000	200000000	270000000	240000000	320000000	330000000	230000000	220000000	240000000	240000000	260000000	220000000	240000000	270000000	170000000	340000000	380000000	270000000	190000000	280000000	320000000
id05915	MPN328	14	214	14	210000000	130000000	140000000	190000000	130000000	220000000	210000000	190000000	190000000	200000000	160000000	140000000	400000000	190000000	200000000	160000000	190000000	170000000	190000000	420000000	250000000	210000000	220000000	210000000
id05925	MPN329	3	40	3	38000000	36000000	34000000	27000000	24000000	30000000	53000000	34000000	37000000	38000000	38000000	27000000	35000000	32000000	63000000	38000000	51000000	46000000	51000000	59000000	69000000	56000000	55000000	52000000
id05934	MPN330	6	86	6	97000000	94000000	85000000	76000000	54000000	69000000	41000000	74000000	86000000	76000000	100000000	81000000	100000000	68000000	83000000	76000000	120000000	78000000	100000000	120000000	110000000	66000000	99000000	82000000
id05949	MPN331	18	326	18	800000000	450000000	470000000	740000000	530000000	730000000	960000000	870000000	940000000	690000000	560000000	500000000	630000000	560000000	670000000	790000000	800000000	780000000	830000000	860000000	780000000	840000000	810000000	1100000000
id05968	MPN332	41	697	41	560000000	350000000	440000000	400000000	430000000	460000000	400000000	420000000	280000000	390000000	360000000	500000000	590000000	440000000	690000000	480000000	660000000	460000000	560000000	530000000	450000000	470000000	340000000	480000000
id06098	MPN336	12	161	12	100000000	110000000	81000000	110000000	84000000	130000000	150000000	150000000	110000000	120000000	93000000	88000000	95000000	78000000	160000000	110000000	120000000	110000000	150000000	160000000	120000000	93000000	150000000	130000000
id06100	MPN337	20	273	20	170000000	130000000	120000000	150000000	90000000	150000000	140000000	140000000	170000000	130000000	140000000	130000000	130000000	150000000	140000000	130000000	110000000	140000000	150000000	180000000	170000000	140000000	150000000	160000000
id06125	MPN338	20	345	20	240000000	220000000	200000000	220000000	150000000	230000000	260000000	230000000	230000000	200000000	210000000	220000000	270000000	260000000	360000000	220000000	280000000	270000000	300000000	370000000	310000000	290000000	320000000	310000000
id06153	MPN339	2	13	2		34000000		30000000		34000000		36000000	38000000	60000000	26000000	35000000	43000000	37000000		34000000		37000000	38000000
id06165	MPN340	10	60	10	55000000	46000000	45000000	48000000	32000000	37000000	30000000	37000000	36000000	44000000	32000000	38000000	45000000	57000000	55000000	37000000	37000000	46000000	39000000	61000000		34000000	52000000
id06224	MPN342	10	55	10	28000000	27000000	13000000	18000000	27000000	28000000	21000000	27000000	28000000	12000000	30000000	22000000	23000000	14000000	23000000	22000000			15000000		16000000
id06248	MPN343	1	2	1
id06266	MPN344	3	42	2			41000000			42000000										35000000						46000000		48000000
id06339	MPN348	1	2	1							110000000											76000000
id06346	MPN349	9	151	9	190000000	160000000	190000000	180000000	99000000	200000000	140000000	240000000	250000000	150000000	180000000	190000000	140000000	290000000	310000000	190000000	140000000	250000000	260000000	350000000	350000000	310000000	190000000	330000000
id06391	MPN352	26	575	26	440000000	290000000	340000000	400000000	270000000	390000000	530000000	520000000	580000000	490000000	430000000	400000000	420000000	420000000	470000000	280000000	390000000	350000000	500000000	540000000	580000000	470000000	470000000	480000000
id06420	MPN353	15	198	15	93000000	72000000	78000000	110000000	72000000	100000000	94000000	110000000	120000000	110000000	100000000	110000000	72000000	110000000	110000000	94000000	120000000	85000000	130000000	140000000	130000000	100000000	130000000	130000000
id06442	MPN354	21	362	21	200000000	160000000	190000000	220000000	120000000	190000000	210000000	230000000	260000000	210000000	210000000	230000000	230000000	240000000	260000000	210000000	240000000	200000000	240000000	240000000	200000000	300000000	200000000	290000000
id06452	MPN355	5	53	5	56000000	47000000	47000000	23000000	41000000	44000000	77000000	48000000	56000000	44000000	51000000	39000000	50000000	43000000		34000000	88000000	35000000	70000000	84000000	90000000	57000000	53000000	71000000
id06477	MPN356	8	53	8	33000000	16000000	22000000	26000000	18000000	23000000	24000000	35000000	19000000		19000000		46000000	51000000	41000000	24000000	12000000	23000000	38000000	38000000	34000000	14000000	42000000	37000000
id06502	MPN357	19	160	19	96000000	78000000	86000000	99000000	79000000	77000000	110000000	110000000	120000000	120000000	92000000	100000000	94000000	85000000	110000000	96000000	89000000	84000000	95000000	83000000	95000000	100000000	100000000	100000000
id06503	MPN358	15	148	15	160000000	130000000	120000000	170000000	120000000	220000000	230000000	200000000	140000000	180000000	140000000	140000000	160000000	170000000	140000000	160000000	170000000	170000000	180000000	180000000	170000000	200000000	180000000	220000000
id06529	MPN359	7	125	7	250000000	160000000	170000000	240000000	150000000	150000000	270000000	260000000	270000000	250000000	190000000	150000000	220000000	210000000	230000000	140000000	180000000	170000000	200000000	160000000	140000000	1600000000	210000000	260000000
id06542	MPN360	4	56	4	170000000	130000000	130000000	130000000	120000000	210000000	140000000	200000000	200000000	160000000	140000000	170000000	180000000	160000000		120000000	150000000	140000000	180000000	350000000	190000000	200000000	150000000	150000000
id06546	MPN361	9	116	9	80000000	71000000	71000000	110000000	49000000	110000000	120000000	86000000	650000000	85000000	54000000	79000000	52000000	75000000	130000000	82000000	87000000	51000000	100000000	1200000000	980000000	120000000	100000000	120000000
id06679	MPN368	2	29	2	7900000		13000000	17000000		33000000		22000000	22000000	17000000	11000000	14000000	11000000	13000000	18000000	15000000	9700000	11000000	19000000	24000000	14000000	23000000	20000000	17000000
id06748	MPN372	32	708	32	500000000	500000000	340000000	420000000	310000000	400000000	540000000	340000000	390000000	380000000	380000000	340000000	480000000	720000000	500000000	290000000	920000000	800000000	830000000	1400000000	880000000	630000000	500000000	610000000
id06896	MPN376	29	527	29	460000000	380000000	190000000	340000000	210000000	750000000	640000000	760000000	580000000	340000000	320000000	540000000	300000000	590000000	730000000	540000000	560000000	400000000	550000000	410000000	830000000	670000000	460000000	780000000
id06907	MPN377	3	76	3	1200000000	730000000	1100000000	1200000000	1200000000	1900000000	1300000000	1500000000	1600000000	1600000000	1200000000	1300000000	1100000000	1400000000	2100000000	1100000000	1600000000	1200000000	1300000000	1700000000	1700000000	1700000000	1400000000	1200000000
id06912	MPN378	15	180	15	100000000	87000000	74000000	90000000	73000000	130000000	120000000	130000000	140000000	92000000	98000000	99000000	140000000	93000000	140000000	99000000	98000000	120000000	160000000	140000000	180000000	140000000	130000000	100000000
id06950	MPN379	9	106	9	110000000	110000000	120000000	100000000	85000000	140000000	180000000	140000000	160000000	110000000	96000000	130000000	130000000	170000000	110000000	120000000	130000000	120000000	150000000	150000000	140000000	170000000	160000000	150000000
id06960	MPN380	9	116	9	65000000	52000000	54000000	81000000	68000000	120000000	58000000	59000000	68000000	62000000	44000000	53000000	57000000	52000000	58000000	52000000	53000000	130000000	150000000	68000000	85000000	53000000	160000000	180000000
id06976	MPN381	11	236	11	470000000	300000000	460000000	600000000	290000000	630000000	380000000	490000000	690000000	450000000	410000000	400000000	460000000	400000000	500000000	380000000	460000000	290000000	640000000	720000000	630000000	570000000	820000000	710000000
id07023	MPN383	9	188	9	460000000	390000000	180000000	370000000	280000000	270000000	500000000	490000000	550000000	450000000	380000000	370000000	380000000	450000000	430000000	480000000	470000000	380000000	530000000	630000000	590000000	510000000	480000000	550000000
id07056	MPN384	21	333	21	390000000	330000000	350000000	350000000	280000000	350000000	340000000	310000000	400000000	330000000	300000000	290000000	360000000	370000000	470000000	230000000	240000000	300000000	340000000	490000000	550000000	470000000	530000000	480000000
id07061	MPN385	1	17	1	100000000	95000000	84000000	64000000		73000000		56000000	58000000	56000000	46000000	57000000	52000000		63000000			67000000	81000000			63000000		74000000
id07070	MPN386	11	243	11	1800000000	1700000000	1600000000	1800000000	1300000000	2000000000	2200000000	2000000000	2200000000	1700000000	1700000000	1600000000	1400000000	1900000000	1800000000	1700000000	2100000000	2000000000	2100000000	2600000000	2500000000	2200000000	2300000000	2600000000
id07090	MPN387	18	302	18	290000000	240000000	250000000	290000000	200000000	350000000	320000000	370000000	250000000	280000000	300000000	280000000	300000000	340000000	410000000	270000000	300000000	230000000	270000000	330000000	420000000	350000000	350000000	390000000
id07098	MPN388	7	187	7	490000000	150000000	320000000	540000000	350000000	620000000	340000000	450000000	600000000	490000000	500000000	500000000	510000000	320000000	810000000	500000000	410000000	530000000	600000000	630000000	440000000	170000000	500000000	640000000
id07110	MPN389	21	641	21	2100000000	1700000000	1700000000	2100000000	1600000000	2000000000	2500000000	2200000000	2400000000	2300000000	2000000000	2200000000	2300000000	2200000000	2700000000	2000000000	2100000000	2000000000	2400000000	2900000000	2700000000	2700000000	2500000000	2700000000
id07133	MPN390	21	578	21	3500000000	2600000000	3000000000	2800000000	2700000000	2800000000	3700000000	3800000000	3900000000	2400000000	2100000000	3100000000	3100000000	4300000000	3600000000	3600000000	2500000000	3400000000	3800000000	4900000000	4100000000	4300000000	4400000000	4600000000
id07155	MPN391	19	556	19	2900000000	2500000000	2500000000	3000000000	2300000000	3900000000	3500000000	3600000000	4300000000	3100000000	2700000000	2800000000	3200000000	3000000000	3200000000	2600000000	2700000000	2600000000	3200000000	4500000000	4400000000	3600000000	3000000000	3200000000
id07174	MPN392	16	1156	16	8500000000	6500000000	6600000000	8000000000	5200000000	7900000000	8900000000	9400000000	9700000000	9200000000	6800000000	8600000000	8200000000	9700000000	10000000000	7800000000	9800000000	9300000000	9900000000	13000000000	11000000000	11000000000	11000000000	11000000000
id07190	MPN393	24	2332	24	10000000000	8400000000	8000000000	10000000000	6800000000	10000000000	11000000000	12000000000	12000000000	12000000000	10000000000	11000000000	11000000000	12000000000	13000000000	11000000000	12000000000	11000000000	12000000000	14000000000	14000000000	12000000000	12000000000	13000000000
id07211	MPN394	19	1606	19	5600000000	5000000000	5000000000	5600000000	3000000000	4400000000	4300000000	5300000000	4800000000	5800000000	4800000000	5000000000	5000000000	5000000000	7400000000	4300000000	7600000000	7600000000	8700000000	11000000000	6800000000	8400000000	8100000000	8200000000
id07224	MPN395	7	86	7	220000000	180000000	160000000	160000000	76000000	210000000	200000000	230000000	290000000	210000000	230000000	280000000	260000000	270000000	300000000	270000000	210000000	270000000	200000000	200000000	280000000	210000000	290000000	300000000
id07270	MPN396	24	271	23	160000000	96000000	110000000	180000000	150000000	190000000	200000000	110000000	170000000	180000000	140000000	190000000	150000000	150000000	180000000	150000000	120000000	94000000	170000000	200000000	170000000	170000000	140000000	180000000
id07271	MPN397	27	329	27	140000000	100000000	180000000	140000000	110000000	170000000	190000000	200000000	240000000	140000000	120000000	140000000	140000000	130000000	170000000	160000000	150000000	140000000	160000000	170000000	230000000	170000000	170000000	160000000
id07313	MPN398	8	169	8	280000000	180000000	200000000	280000000	250000000	340000000	350000000	330000000	370000000	390000000	270000000	250000000	350000000	320000000	300000000	250000000	320000000	300000000	340000000	240000000	370000000	320000000	300000000	290000000
id07322	MPN399	5	88	5	170000000	170000000	180000000	180000000	190000000	200000000	310000000	230000000	170000000	160000000	180000000	190000000	180000000	190000000	200000000	170000000	260000000	200000000	230000000	240000000	240000000	230000000	290000000	190000000
id07348	MPN400	14	127	14	52000000	42000000	43000000	43000000	38000000	60000000	97000000	58000000	63000000	68000000	65000000	65000000	48000000	68000000	69000000	68000000	55000000	49000000	58000000	69000000	79000000	62000000	75000000	76000000
id07373	MPN401	9	227	9	590000000	280000000	430000000	460000000	370000000	660000000	450000000	610000000	670000000	640000000	340000000	550000000	560000000	550000000	940000000	550000000	640000000	500000000	430000000	700000000	800000000	820000000	570000000	390000000
id07379	MPN402	12	173	12	110000000	73000000	89000000	100000000	81000000	120000000	130000000	110000000	140000000	120000000	81000000	140000000	84000000	150000000	70000000	82000000	120000000	78000000	160000000	120000000	170000000	180000000	130000000	130000000
id07440	MPN406	1	7	1		23000000	51000000						64000000									49000000		72000000	36000000
id07490	MPN407	4	51	4	8000000	12000000	13000000	25000000	3700000	13000000	19000000	21000000	25000000	16000000	21000000	19000000	20000000	34000000	30000000	21000000	23000000	17000000	29000000	21000000	19000000	21000000	23000000	24000000
id07497	MPN408	16	172	16	85000000	54000000	56000000	70000000	67000000	100000000	110000000	81000000	89000000	110000000	61000000	73000000	81000000	61000000	95000000	67000000	61000000	52000000	70000000	60000000	74000000	54000000	64000000	89000000
id07561	MPN410	2	16	1			16000000													28000000
id07642	MPN415	13	163	13	88000000	81000000	91000000	79000000	60000000	83000000	68000000	83000000	90000000	77000000	52000000	82000000	79000000	110000000	140000000	75000000	83000000	51000000	62000000	110000000	120000000	70000000	110000000	120000000
id07745	MPN419	38	459	38	190000000	180000000	190000000	200000000	170000000	240000000	250000000	230000000	220000000	200000000	180000000	180000000	210000000	190000000	270000000	170000000	240000000	220000000	250000000	300000000	280000000	260000000	240000000	240000000
id07756	MPN420	14	270	14	470000000	350000000	400000000	470000000	340000000	510000000	610000000	600000000	510000000	480000000	460000000	450000000	500000000	440000000	520000000	430000000	450000000	400000000	490000000	560000000	530000000	540000000	530000000	580000000
id07776	MPN421	3	74	3	350000000	320000000	260000000	380000000	210000000	350000000	310000000	440000000	500000000	380000000	460000000	330000000	380000000	360000000	470000000	390000000	330000000	270000000	390000000	410000000	430000000	430000000	380000000	430000000
id07797	MPN422	10	79	10	59000000	27000000	41000000	54000000	31000000	62000000	64000000	55000000	70000000	48000000	43000000	41000000	40000000	56000000	62000000	47000000	54000000	51000000	72000000	88000000	67000000	61000000	59000000	60000000
id07804	MPN423	3	48	3	110000000	91000000	77000000	100000000	70000000	130000000	150000000	110000000	120000000	120000000	62000000	65000000	85000000	99000000	88000000	80000000	150000000	110000000	90000000	160000000	120000000	120000000	110000000	140000000
id07807	MPN424	1	1	1								15000000
id07821	MPN425	20	297	20	170000000	130000000	140000000	160000000	140000000	170000000	190000000	200000000	170000000	170000000	140000000	140000000	180000000	98000000	210000000	140000000	160000000	170000000	190000000	180000000	210000000	200000000	200000000	200000000
id07858	MPN426	36	569	36	180000000	160000000	170000000	150000000	110000000	160000000	160000000	160000000	210000000	160000000	140000000	150000000	150000000	170000000	180000000	150000000	170000000	130000000	180000000	170000000	180000000	150000000	190000000	200000000
id07862	MPN427	12	306	12	370000000	340000000	210000000	450000000	200000000	570000000	410000000	280000000	550000000	400000000	260000000	380000000	270000000	320000000	240000000	410000000	290000000	250000000	520000000	500000000	490000000	240000000	390000000	410000000
id07899	MPN428	14	528	14	2000000000	1800000000	1600000000	2000000000	1300000000	2500000000	2300000000	2400000000	2600000000	2200000000	1900000000	2500000000	2400000000	2200000000	2800000000	2400000000	3000000000	2600000000	2900000000	3800000000	2800000000	3100000000	2800000000	3100000000
id07923	MPN429	17	569	17	1400000000	1200000000	1100000000	1300000000	990000000	1500000000	1500000000	1500000000	1700000000	1300000000	1200000000	1300000000	1200000000	1300000000	1300000000	1200000000	1400000000	1400000000	1500000000	1900000000	1800000000	1600000000	1400000000	1500000000
id07935	MPN430	25	2313	25	8800000000	6800000000	6700000000	8400000000	5900000000	10000000000	9400000000	8600000000	9300000000	9400000000	7300000000	7500000000	7800000000	11000000000	11000000000	7600000000	9400000000	8300000000	9300000000	12000000000	13000000000	11000000000	10000000000	11000000000
id07951	MPN431	1	1	1					35000000
id07968	MPN432	4	20	4	45000000		43000000	41000000	30000000	49000000	35000000	38000000	44000000	38000000	34000000	36000000			40000000	33000000	34000000				37000000
id07978	MPN433	1	7	1			20000000						18000000			23000000			20000000				16000000					11000000
id08000	MPN434	33	1751	33	5500000000	4900000000	5300000000	6200000000	4700000000	7000000000	6600000000	6800000000	7100000000	7100000000	5700000000	6300000000	6700000000	6400000000	7600000000	5500000000	8800000000	6500000000	8400000000	11000000000	8300000000	8100000000	7100000000	7900000000
id08018	MPN435	6	51	6	120000000	74000000	60000000	120000000	86000000	120000000	120000000	82000000	130000000	140000000	80000000	71000000	99000000	110000000	80000000		98000000		60000000	100000000	77000000	99000000	95000000	120000000
id08071	MPN436	37	481	36	160000000	120000000	120000000	180000000	140000000	200000000	190000000	170000000	190000000	170000000	150000000	170000000	180000000	170000000	190000000	150000000	120000000	97000000	150000000	140000000	150000000	98000000	120000000	140000000
id08212	MPN443	4	20	4	4700000		21000000				5600000	6800000	12000000	7900000	7100000	14000000			26000000	9100000	31000000	28000000	32000000		6000000	35000000	22000000	9500000
id08268	MPN444	29	285	29	110000000	97000000	81000000	110000000	110000000	120000000	100000000	110000000	110000000	110000000	100000000	110000000	120000000	110000000	130000000	110000000	78000000	50000000	110000000	120000000	99000000	87000000	79000000	110000000
id08265	MPN445	9	107	9	180000000	100000000	130000000	72000000	54000000	220000000	120000000	160000000	170000000	110000000	110000000	93000000	79000000	86000000	220000000	130000000	120000000		110000000	190000000	220000000	260000000	220000000	250000000
id08288	MPN446	11	311	11	940000000	800000000	820000000	820000000	650000000	880000000	730000000	980000000	790000000	830000000	750000000	880000000	910000000	930000000	1000000000	870000000	860000000	790000000	920000000	1100000000	930000000	870000000	840000000	970000000
id08329	MPN447	18	385	18	630000000	520000000	440000000	550000000	370000000	640000000	640000000	600000000	640000000	550000000	570000000	550000000	640000000	630000000	750000000	550000000	570000000	450000000	580000000	650000000	630000000	570000000	590000000	630000000
id08362	MPN449	9	40	9	47000000	37000000	28000000	33000000	32000000	52000000	47000000	31000000	52000000	63000000	44000000	34000000	57000000	35000000	53000000	23000000	31000000	29000000	34000000	45000000	37000000	31000000		34000000
id08373	MPN450	1	9	1							53000000	32000000								27000000		62000000	59000000		77000000	66000000	52000000	54000000
id08410	MPN452	19	493	19	860000000	660000000	570000000	770000000	510000000	840000000	880000000	910000000	890000000	820000000	740000000	860000000	930000000	900000000	1000000000	830000000	750000000	720000000	840000000	930000000	910000000	840000000	780000000	900000000
id08418	MPN453	2	77	2	240000000	160000000	150000000	230000000	160000000	260000000	260000000	270000000	500000000	260000000	240000000	250000000	270000000	280000000	300000000	240000000	230000000	210000000	260000000	470000000	510000000	270000000	280000000	270000000
id08427	MPN454	7	256	7	1000000000	860000000	900000000	950000000	610000000	1000000000	1100000000	1100000000	1000000000	1000000000	920000000	1000000000	1000000000	1100000000	1200000000	860000000	870000000	830000000	1000000000	1100000000	1200000000	1100000000	960000000	1100000000
id08439	MPN455	3	69	3	240000000	170000000	140000000	280000000	200000000	270000000	340000000	320000000	280000000	430000000	250000000	280000000	270000000	340000000	250000000	230000000	190000000	220000000	250000000	210000000	240000000	200000000	270000000	320000000
id08490	MPN456	31	587	25	250000000	190000000	200000000	270000000	220000000	300000000	300000000	250000000	300000000	320000000	250000000	240000000	290000000	290000000	250000000	260000000	270000000	230000000	280000000	340000000	330000000	300000000	200000000	280000000
id08552	MPN459	7	120	1	7800000						9100000				8000000							7000000				3800000		8800000
id08590	MPN460	2	25	2	34000000		19000000	33000000	22000000	42000000	36000000	25000000	37000000	28000000		40000000	44000000	37000000	36000000	35000000	33000000	26000000				43000000	37000000	37000000
id08591	MPN461	7	111	7	170000000	69000000	63000000	160000000	220000000	73000000	120000000	180000000	350000000	310000000	220000000	120000000	87000000	98000000	98000000	140000000	84000000	220000000	150000000	280000000	330000000	120000000	210000000	240000000
id08722	MPN469	1	1	1						25000000
id08741	MPN470	20	658	20	1900000000	1600000000	1400000000	2000000000	1300000000	2100000000	2500000000	2100000000	2300000000	1900000000	1700000000	2300000000	2400000000	2500000000	2800000000	2300000000	2300000000	2000000000	2600000000	3000000000	2200000000	2600000000	2000000000	2900000000
id08743	MPN471	1	3	1										260000000			450000000											480000000
id08754	MPN472	17	264	16	190000000	110000000	170000000	140000000	120000000	150000000	170000000	200000000	210000000	170000000	160000000	170000000	160000000	190000000	190000000	150000000	120000000	200000000	200000000	310000000	200000000	270000000	300000000	200000000
id08766	MPN473	2	4	2		2000000		25000000											26000000		22000000
id08809	MPN474	32	837	31	1300000000	1100000000	1300000000	1300000000	830000000	1300000000	1100000000	1600000000	1500000000	1600000000	1200000000	1400000000	1400000000	1500000000	1800000000	1300000000	1400000000	1000000000	1500000000	2200000000	2000000000	1600000000	1700000000	2000000000
id08811	MPN474a	4	64	4	130000000	450000000	320000000	430000000	330000000	640000000	680000000	570000000	700000000	430000000	540000000	390000000	280000000	150000000	760000000	300000000	490000000	620000000	410000000	780000000	550000000	510000000	520000000	600000000
id08827	MPN475	9	106	9	80000000	58000000	59000000	71000000	58000000	62000000	64000000	73000000	110000000	67000000	78000000	78000000	89000000	100000000	96000000	80000000	67000000	48000000	74000000	70000000	85000000	53000000	93000000	74000000
id08830	MPN476	12	113	12	130000000	89000000	110000000	87000000	82000000	140000000	150000000	150000000	190000000	150000000	82000000	140000000	120000000	130000000	140000000	140000000	130000000	100000000	130000000	160000000	170000000	160000000	110000000	190000000
id08842	MPN477	1	3	1													150000000	58000000	170000000
id08852	MPN478	6	128	6	190000000	130000000	120000000	200000000	84000000	210000000	170000000	140000000	220000000	180000000	100000000	160000000	170000000	190000000	210000000	130000000	170000000	150000000	150000000	140000000	230000000	140000000	190000000	210000000
id08864	MPN479	11	288	11	1600000000	1200000000	1100000000	1700000000	1000000000	1700000000	1300000000	1900000000	2000000000	1800000000	1400000000	1600000000	1700000000	2000000000	2000000000	1900000000	1800000000	1600000000	1900000000	2100000000	2300000000	2000000000	1800000000	2200000000
id08906	MPN480	19	90	19	65000000	44000000	42000000	74000000	39000000	61000000	50000000	64000000	53000000	44000000	28000000	49000000	45000000	62000000	55000000	54000000	49000000	44000000	51000000	86000000	71000000	50000000	47000000	67000000
id08917	MPN481	4	66	4	50000000	45000000	40000000	37000000	28000000	41000000	37000000	60000000	52000000	46000000	46000000	43000000	39000000	63000000	56000000	39000000	56000000	45000000		59000000	65000000	56000000	62000000	63000000
id08921	MPN482	2	12	2	650000000	470000000	430000000	730000000	420000000					700000000	550000000	610000000					390000000	480000000				620000000
id08922	MPN483	7	63	7	56000000	95000000		87000000	67000000	66000000	120000000	25000000	91000000	55000000		56000000	84000000	140000000	120000000	65000000	150000000	57000000	160000000	130000000	90000000	51000000	120000000	190000000
id08952	MPN484	4	51	4	68000000	52000000	56000000	79000000	32000000	71000000	89000000	99000000	120000000	62000000	60000000	60000000	87000000	77000000	92000000	64000000	54000000	54000000	71000000	77000000	86000000	73000000	87000000	84000000
id08982	MPN487	10	118	10	120000000	120000000	110000000	80000000	64000000	89000000	68000000	58000000	150000000	92000000	65000000	78000000	79000000	130000000	100000000	78000000	110000000	130000000	79000000	170000000	180000000	140000000	150000000	150000000
id09001	MPN488	1	2	1					44000000								42000000
id09007	MPN488a	1	14	1	36000000	30000000		24000000	29000000	28000000	44000000	31000000	32000000	40000000	22000000	25000000			43000000	36000000							30000000
id09062	MPN489	27	318	27	120000000	110000000	79000000	110000000	110000000	98000000	130000000	100000000	110000000	110000000	100000000	110000000	130000000	110000000	140000000	99000000	85000000	83000000	110000000	120000000	100000000	100000000	91000000	120000000
id09086	MPN490	5	11	5								19000000	18000000	18000000	22000000						25000000			30000000			19000000	19000000
id09089	MPN491	15	234	15	310000000	280000000	300000000	340000000	260000000	350000000	230000000	350000000	330000000	310000000	290000000	330000000	320000000	250000000	380000000	260000000	310000000	260000000	320000000	350000000	370000000	330000000	330000000	390000000
id09129	MPN492	1	7	1	45000000	52000000	36000000	34000000				44000000											70000000				58000000
id09138	MPN493	7	111	7	67000000	48000000	54000000	60000000	78000000	61000000	54000000	70000000	120000000	40000000	110000000	57000000	50000000	59000000	58000000	50000000	54000000	47000000	120000000	92000000	130000000	68000000	76000000	120000000
id09145	MPN494	3	31	3	95000000		60000000		34000000	55000000		53000000	89000000	70000000	41000000	49000000	39000000	110000000	46000000	44000000	48000000		63000000	70000000	150000000	56000000	68000000	67000000
id09150	MPN495	3	33	3	240000000	140000000	170000000	170000000	97000000	29000000	400000000	200000000	220000000	110000000	270000000	320000000	270000000	450000000	590000000	280000000	470000000		470000000	360000000	620000000		230000000	180000000
id09202	MPN498	4	30	4	41000000	49000000	46000000				110000000	63000000	52000000			33000000	35000000	39000000	72000000	50000000	32000000		39000000		50000000	55000000	64000000	62000000
id09212	MPN499	4	23	4	19000000	23000000	45000000	68000000		55000000				18000000	51000000	67000000	63000000	51000000	78000000	64000000	42000000	43000000	31000000			80000000	77000000	50000000
id09348	MPN506	16	250	8	59000000	44000000	44000000	86000000	39000000	46000000	38000000	43000000	46000000	74000000	67000000	79000000	52000000	41000000	57000000	5700000	28000000	43000000	49000000	64000000	56000000	33000000	51000000	36000000
id09390	MPN507	1	1	1																97000000
id09608	MPN515	69	1387	69	1100000000	970000000	870000000	930000000	730000000	930000000	950000000	1100000000	1000000000	1200000000	890000000	970000000	930000000	1100000000	1300000000	860000000	1000000000	890000000	1100000000	1300000000	1200000000	1100000000	1100000000	1100000000
id09681	MPN516	57	1196	57	990000000	830000000	640000000	780000000	630000000	780000000	980000000	940000000	980000000	890000000	720000000	810000000	830000000	840000000	990000000	750000000	740000000	750000000	1000000000	950000000	990000000	840000000	790000000	940000000
id09691	MPN517	6	118	6	360000000	380000000	160000000	470000000	480000000	550000000	430000000	310000000	560000000	520000000	270000000	290000000	270000000	480000000	1000000000	350000000	1300000000	840000000	450000000	920000000	970000000	860000000	840000000	550000000
id09718	MPN518	13	333	13	860000000	640000000	610000000	920000000	590000000	950000000	740000000	990000000	1100000000	940000000	820000000	930000000	890000000	1000000000	1100000000	870000000	850000000	790000000	970000000	1200000000	1200000000	1200000000	1100000000	1200000000
id09731	MPN519	2	27	2	47000000	32000000	38000000		25000000	49000000	76000000	66000000	65000000	49000000	40000000	48000000	35000000			46000000			61000000		40000000	38000000	64000000	59000000
id09776	MPN520	34	569	34	220000000	190000000	200000000	290000000	210000000	290000000	310000000	280000000	300000000	350000000	300000000	290000000	290000000	330000000	330000000	210000000	350000000	310000000	310000000	280000000	340000000	410000000	330000000	340000000
id09735	MPN520a	4	173	4	130000000	89000000	130000000	160000000	110000000	140000000	180000000	150000000	220000000	84000000	150000000	160000000	160000000	160000000	200000000	160000000	160000000	100000000	170000000	180000000	190000000	120000000	170000000	170000000
id09778	MPN521	9	107	9	80000000	71000000	81000000	29000000	23000000	65000000	76000000	84000000	100000000	39000000	39000000	59000000	100000000	110000000	84000000	110000000	50000000	42000000	88000000	82000000	110000000	100000000	77000000	130000000
id09788	MPN522	2	3	2									40000000					37000000
id09823	MPN523	7	94	7	230000000	210000000	180000000	160000000	230000000	250000000	190000000	80000000	240000000	74000000	99000000	120000000	230000000	220000000	290000000	140000000	170000000	130000000	48000000	96000000	180000000	130000000	200000000	160000000
id09841	MPN524	4	65	3	74000000	42000000	50000000	110000000	46000000	100000000	75000000					96000000				84000000	76000000		110000000	110000000		57000000	120000000	79000000
id09868	MPN526	15	140	15	100000000	150000000	160000000	160000000	110000000	130000000	110000000	140000000	150000000	130000000	130000000	130000000	140000000	140000000	160000000	110000000	190000000	110000000	150000000	250000000	210000000	190000000	180000000	200000000
id09903	MPN528	9	203	9	560000000	410000000	580000000	560000000	530000000	820000000	800000000	890000000	700000000	740000000	780000000	700000000	790000000	870000000	770000000	470000000	700000000	640000000	730000000	820000000	940000000	920000000	910000000	850000000
id09928	MPN529	3	51	3	510000000	290000000	300000000	480000000	270000000	530000000	340000000	430000000	540000000	610000000	370000000	420000000	490000000	660000000	350000000	410000000	450000000	360000000	470000000	550000000	430000000	490000000	550000000	580000000
id09930	MPN530	10	178	10	2200000000	1600000000	1800000000	2600000000	1500000000	2600000000	1900000000	2600000000	2700000000	2000000000	1900000000	2200000000	1900000000	2300000000	2600000000	2400000000	1700000000	1300000000	1900000000	2900000000	3000000000	2100000000	2500000000	2700000000
id09961	MPN531	41	828	41	610000000	560000000	500000000	690000000	380000000	550000000	700000000	770000000	680000000	600000000	550000000	670000000	660000000	710000000	940000000	630000000	990000000	940000000	1100000000	1400000000	1100000000	1200000000	850000000	1100000000
id09982	MPN532	10	207	10	360000000	280000000	280000000	340000000	180000000	300000000	280000000	360000000	340000000	280000000	250000000	350000000	290000000	320000000	480000000	410000000	240000000	190000000	300000000	450000000	360000000	340000000	340000000	380000000
id09999	MPN533	22	888	22	4400000000	3100000000	4200000000	4500000000	3100000000	4500000000	4100000000	4600000000	5100000000	4800000000	3600000000	4000000000	3800000000	5600000000	5700000000	3700000000	5000000000	4800000000	5400000000	6600000000	6600000000	5900000000	6200000000	6200000000
id10063	MPN538	6	138	6	460000000	410000000	390000000	400000000	280000000	460000000	380000000	140000000	380000000	360000000	360000000	210000000	390000000	480000000	120000000	380000000	410000000	510000000	440000000	570000000	670000000	340000000	420000000	520000000
id10071	MPN539	7	141	7	1300000000	440000000	920000000	660000000	470000000	1300000000	1100000000	1100000000	1400000000	1300000000	1300000000	1200000000	1200000000	1100000000	1400000000	1200000000	740000000	870000000	1100000000	1400000000	1500000000	1400000000	750000000	600000000
id10078	MPN540	2	26	2	100000000	86000000	52000000	76000000	54000000		94000000	56000000		160000000	94000000	76000000	71000000				110000000	110000000	42000000	56000000	50000000	140000000	33000000	150000000
id10086	MPN541	1	25	1	480000000	360000000	360000000	310000000	270000000	380000000	460000000	360000000	370000000	440000000	350000000	340000000	410000000	320000000	470000000	350000000	380000000	310000000	370000000	460000000	430000000	360000000	400000000	390000000
id10088	MPN542	5	8	5					1800000	61000000		51000000		46000000	600000									65000000
id10099	MPN543	3	29	3	35000000	27000000		34000000		41000000	34000000		40000000	39000000	37000000	33000000	35000000	39000000	42000000	33000000	36000000	38000000	40000000	53000000	46000000	40000000		38000000
id10113	MPN544	6	36	6	22000000	20000000	13000000		10000000	20000000		22000000	23000000	16000000	15000000	17000000	13000000		19000000	19000000		27000000		31000000	23000000	18000000	25000000	27000000
id10155	MPN545	8	127	8	170000000	150000000	140000000	160000000	90000000	170000000	110000000	170000000	180000000	210000000	85000000	140000000	160000000	190000000	220000000	130000000	170000000	140000000	190000000	210000000	220000000	200000000	190000000	220000000
id10168	MPN546	13	208	13	220000000	120000000	160000000	220000000	140000000	250000000	270000000	220000000	290000000	230000000	180000000	160000000	230000000	280000000	280000000	340000000	240000000	210000000	250000000	380000000	340000000	440000000	270000000	440000000
id10196	MPN547	26	556	26	390000000	290000000	350000000	470000000	290000000	430000000	420000000	480000000	590000000	470000000	380000000	480000000	500000000	480000000	550000000	450000000	370000000	320000000	460000000	480000000	530000000	410000000	460000000	480000000
id10225	MPN549	10	145	10	130000000	77000000	99000000	100000000	66000000	150000000	84000000	160000000	110000000	140000000	110000000	100000000	150000000	100000000	180000000	130000000	96000000	85000000	190000000	140000000	220000000	160000000	39000000	160000000
id10242	MPN550	6	47	6	46000000	40000000	40000000	55000000	31000000	48000000	50000000	45000000	58000000	60000000	24000000	39000000	52000000		61000000	40000000	65000000			26000000	45000000		29000000	40000000
id10257	MPN551	1	15	1	24000000	20000000	17000000			16000000	28000000	28000000		17000000		20000000	18000000	22000000	26000000	19000000		17000000					21000000	26000000
id10275	MPN552	4	62	4	52000000	44000000	32000000	23000000	11000000	39000000	42000000	31000000	46000000	23000000	17000000	32000000	27000000	39000000	40000000	26000000	24000000	30000000	33000000	32000000	50000000	38000000	43000000	33000000
id10301	MPN553	20	448	20	220000000	260000000	190000000	240000000	160000000	270000000	340000000	350000000	360000000	310000000	210000000	320000000	370000000	360000000	320000000	230000000	230000000	240000000	380000000	400000000	350000000	390000000	290000000	350000000
id10307	MPN554	5	53	5	110000000	98000000	100000000	110000000	93000000	110000000	44000000	96000000	110000000	77000000	88000000	110000000	180000000	100000000	140000000	110000000	140000000	80000000	130000000	260000000	200000000	120000000	130000000	100000000
id10317	MPN555	12	480	12	3400000000	2200000000	3100000000	2900000000	2300000000	3400000000	3400000000	5700000000	5900000000	5000000000	4200000000	3200000000	2900000000	4300000000	3700000000	3000000000	2800000000	2500000000	2800000000	5200000000	5200000000	3000000000	5000000000	3500000000
id10339	MPN556	27	677	27	980000000	760000000	830000000	1200000000	670000000	920000000	1400000000	1100000000	1300000000	1500000000	840000000	970000000	1200000000	1300000000	1100000000	860000000	1100000000	820000000	1200000000	1300000000	1900000000	1200000000	1400000000	1400000000
id10341	MPN557	16	198	16	140000000	96000000	80000000	86000000	63000000	38000000	150000000	76000000	140000000	150000000	42000000	70000000	63000000	61000000	160000000	81000000	130000000	130000000	170000000	210000000	180000000	120000000	150000000	170000000
id10362	MPN558	7	133	7	150000000	120000000	130000000	120000000	100000000	130000000	160000000	160000000	180000000	130000000	110000000	130000000	130000000	93000000	110000000	140000000	86000000	88000000	76000000	190000000	140000000	160000000	140000000	160000000
id10398	MPN560	19	314	19	320000000	200000000	230000000	310000000	240000000	370000000	320000000	380000000	350000000	350000000	290000000	340000000	300000000	350000000	340000000	310000000	300000000	310000000	320000000	400000000	390000000	320000000	370000000	410000000
id10399	MPN561	6	40	6	57000000	52000000	18000000	31000000	24000000	33000000	53000000	67000000	27000000	60000000	25000000	22000000	45000000	71000000		39000000	58000000	90000000		46000000	73000000	35000000	66000000	91000000
id10423	MPN562	5	85	5	51000000	110000000	41000000	35000000		47000000	24000000	57000000	94000000	64000000	53000000	41000000	61000000	54000000	58000000	68000000	130000000	37000000	45000000	140000000	160000000	51000000	54000000	160000000
id10445	MPN563	13	185	13	110000000	93000000	100000000	110000000	72000000	110000000	98000000	130000000	120000000	120000000	120000000	110000000	110000000	110000000	140000000	120000000	120000000	130000000	140000000	110000000	130000000	140000000	130000000	120000000
id10468	MPN564	2	28	2	97000000	78000000		350000000	76000000	110000000	75000000	83000000	90000000	140000000	320000000	66000000	54000000	71000000	74000000	69000000	160000000	160000000	130000000	370000000	110000000	100000000	86000000	95000000
id10479	MPN565	1	1	1	8300000
id10487	MPN566	9	184	9	270000000	210000000	220000000	290000000	230000000	320000000	380000000	350000000	290000000	320000000	300000000	330000000	350000000	360000000	410000000	340000000	310000000	310000000	350000000	410000000	410000000	170000000	350000000	420000000
id10537	MPN567	11	83	11	150000000	95000000	120000000	140000000	67000000	170000000	140000000	140000000	160000000	98000000	120000000	150000000	130000000	160000000	150000000	180000000	150000000	120000000	140000000	160000000	170000000	130000000	170000000	160000000
id10552	MPN568	8	72	8	51000000	54000000	55000000	59000000	43000000	78000000	100000000	75000000	47000000	75000000	66000000	64000000	82000000	63000000	110000000	51000000	97000000	44000000	100000000	75000000	100000000	82000000	100000000	94000000
id10559	MPN569	1	4	1	22000000		19000000						24000000															31000000
id10620	MPN572	23	790	23	3900000000	3600000000	3600000000	4000000000	3100000000	4000000000	4500000000	4200000000	4300000000	4400000000	3500000000	5000000000	5500000000	4500000000	7100000000	4600000000	5200000000	5100000000	5700000000	7700000000	7200000000	6200000000	5400000000	6600000000
id10636	MPN573	42	1918	42	4900000000	4000000000	4300000000	4800000000	3800000000	4300000000	6500000000	5400000000	5400000000	4700000000	4600000000	4300000000	5500000000	5800000000	6600000000	4500000000	5700000000	5300000000	5900000000	6900000000	6800000000	6200000000	6000000000	6300000000
id10642	MPN574	9	221	9	3700000000	2700000000	4000000000	4000000000	2100000000	3000000000	2900000000	4600000000	3500000000	3000000000	3300000000	4500000000	4200000000	3900000000	5100000000	3000000000	2900000000	4400000000	4500000000	5600000000	5200000000	5400000000	4000000000	6500000000
id10650	MPN575	1	1	1					2100000
id10669	MPN576	17	414	17	1100000000	840000000	770000000	1100000000	660000000	1700000000	1400000000	1300000000	430000000	1200000000	890000000	1400000000	1400000000	1200000000	1200000000	1100000000	890000000	950000000	1100000000	1700000000	2000000000	1600000000	1800000000	1600000000
id10717	MPN580	1	3	1				140000000														64000000	130000000
id10891	MPN591	5	29	5	20000000	18000000	14000000	23000000	19000000	54000000	31000000	54000000	29000000	33000000	26000000	26000000		24000000		24000000	38000000	20000000				50000000	31000000	33000000
id10918	MPN592	10	148	10	75000000	68000000	73000000	76000000	41000000	100000000	96000000	83000000	92000000	75000000	69000000	87000000	78000000	91000000	100000000	83000000	98000000	81000000	82000000	120000000	120000000	95000000	96000000	110000000
id10923	MPN593	2	24	2	96000000	88000000	120000000	150000000	75000000	180000000			130000000	55000000	120000000		180000000	140000000	170000000	150000000	160000000	150000000		190000000	220000000	200000000	180000000	210000000
id10936	MPN595	5	51	5	100000000	79000000	89000000	93000000	91000000	140000000	99000000	130000000	160000000	120000000	120000000	120000000	150000000	110000000	160000000	110000000	140000000	100000000	110000000	190000000	120000000	170000000	94000000	150000000
id10962	MPN597	7	136	7	190000000	130000000	130000000	130000000	86000000	140000000	170000000	180000000	160000000	160000000	150000000	160000000	180000000	160000000	120000000	160000000	210000000	280000000	280000000	320000000	270000000	320000000	130000000	260000000
id10986	MPN598	25	727	25	1100000000	960000000	950000000	1100000000	490000000	1000000000	1200000000	1200000000	1200000000	1000000000	900000000	820000000	1100000000	1300000000	1400000000	1000000000	1400000000	1500000000	1500000000	2000000000	1900000000	1600000000	1600000000	1600000000
id11002	MPN599	8	145	8	200000000	150000000	110000000	130000000	92000000	140000000	170000000	170000000	170000000	140000000	130000000	150000000	150000000	160000000	180000000	150000000	200000000	180000000	170000000	240000000	230000000	190000000	180000000	210000000
id11028	MPN600	19	410	19	900000000	580000000	560000000	800000000	330000000	830000000	720000000	950000000	990000000	770000000	680000000	760000000	820000000	850000000	890000000	820000000	880000000	900000000	1000000000	1300000000	1200000000	830000000	990000000	1000000000
id11038	MPN601	9	139	9	180000000	130000000	89000000	140000000	74000000	93000000	130000000	110000000	170000000	150000000	130000000	140000000	140000000	160000000	170000000	140000000	180000000	160000000	180000000	290000000	200000000	130000000	190000000	180000000
id11048	MPN602	7	85	7	240000000	250000000	200000000	180000000	150000000	150000000	190000000	210000000	210000000	200000000	100000000	230000000	220000000	320000000	250000000	230000000	380000000	350000000	370000000	480000000	440000000	400000000	380000000	400000000
id11054	MPN603	1	1	1																		19000000
id11071	MPN604	2	41	2	150000000	100000000	90000000	120000000	70000000	140000000	130000000	170000000	170000000	120000000	98000000	120000000	110000000	110000000	140000000	130000000	150000000	140000000	170000000	200000000	190000000	180000000	150000000	180000000
id11075	MPN605	1	2	1									600000000												460000000
id11095	MPN606	24	1114	24	4100000000	3400000000	3500000000	4100000000	2800000000	4800000000	4800000000	4400000000	4600000000	3800000000	3600000000	3800000000	3600000000	3900000000	4700000000	3900000000	4400000000	4100000000	4800000000	5800000000	5600000000	5100000000	4900000000	5500000000
id11097	MPN607	10	137	10	240000000	160000000	220000000	250000000	140000000	310000000	220000000	230000000	240000000	280000000	230000000	240000000	240000000	200000000	300000000	180000000	230000000	140000000	210000000	230000000	280000000	200000000	220000000	210000000
id11111	MPN608	11	195	11	180000000	120000000	120000000	180000000	100000000	210000000	140000000	200000000	220000000	250000000	140000000	190000000	350000000	180000000	380000000	320000000	150000000	270000000	190000000	210000000	240000000	340000000	180000000	360000000
id11125	MPN609	7	100	7	100000000	96000000	98000000	120000000	88000000	140000000	140000000	130000000	150000000	120000000	100000000	120000000	120000000	120000000	140000000	110000000	92000000	120000000	160000000	170000000	180000000	150000000	150000000	150000000
id11148	MPN610	7	66	7	44000000	32000000	34000000	54000000	31000000	48000000	44000000	51000000	49000000	52000000	44000000	45000000	46000000	48000000	58000000	38000000	53000000	41000000	56000000	76000000	44000000	53000000	54000000	63000000
id11171	MPN611	11	213	11	230000000	180000000	190000000	250000000	190000000	260000000	260000000	260000000	280000000	210000000	200000000	230000000	210000000	210000000	240000000	200000000	200000000	220000000	260000000	320000000	330000000	300000000	230000000	280000000
id11274	MPN616	7	183	7	630000000	530000000	520000000	570000000	380000000	630000000	630000000	600000000	680000000	540000000	500000000	570000000	600000000	680000000	860000000	540000000	540000000	590000000	620000000	820000000	830000000	700000000	690000000	800000000
id11283	MPN617	5	96	5	140000000	62000000	170000000	160000000	100000000	8700000	17000000	12000000	18000000	180000000	130000000	55000000	140000000	170000000	68000000	150000000	120000000	150000000	220000000	19000000	61000000	170000000	69000000	130000000
id11316	MPN618	23	329	23	210000000	190000000	140000000	190000000	100000000	190000000	220000000	220000000	230000000	160000000	170000000	160000000	210000000	290000000	270000000	180000000	290000000	270000000	310000000	340000000	320000000	290000000	320000000	280000000
id11361	MPN619	37	400	37	170000000	160000000	150000000	150000000	120000000	170000000	140000000	170000000	170000000	160000000	140000000	150000000	150000000	190000000	190000000	130000000	160000000	160000000	190000000	200000000	210000000	210000000	150000000	170000000
id11389	MPN620	26	236	26	88000000	84000000	76000000	65000000	38000000	57000000	87000000	69000000	82000000	75000000	70000000	56000000	81000000	86000000	100000000	74000000	57000000	59000000	55000000	94000000	87000000	72000000	81000000	110000000
id11413	MPN621	21	316	21	390000000	310000000	270000000	380000000	290000000	340000000	300000000	360000000	390000000	380000000	310000000	360000000	320000000	310000000	470000000	300000000	380000000	330000000	440000000	510000000	460000000	390000000	360000000	410000000
id11416	MPN622	2	63	2	150000000	120000000	120000000	150000000	120000000	150000000	180000000	160000000	180000000	220000000	190000000	160000000	150000000	230000000	170000000	130000000	130000000	150000000	140000000	95000000	110000000	150000000	76000000	89000000
id11420	MPN623	8	43	8	67000000	43000000	44000000	62000000	13000000	56000000	38000000		480000000	76000000	64000000	65000000	90000000	70000000	48000000	71000000	33000000	51000000	52000000	1000000000		72000000		53000000
id11447	MPN624	2	21	2	210000000	150000000						240000000				210000000											200000000	270000000
id11453	MPN625	7	185	7	2000000000	1200000000	1400000000	1900000000	1500000000	1400000000	1800000000	2200000000	2000000000	1600000000	1500000000	2100000000	1400000000	2100000000	1700000000	1900000000	1900000000	1600000000	1700000000	2200000000	2000000000	1900000000	1700000000	2300000000
id11500	MPN627	22	445	21	750000000	590000000	640000000	700000000	370000000	690000000	910000000	930000000	870000000	670000000	630000000	800000000	690000000	840000000	870000000	660000000	800000000	630000000	950000000	1000000000	940000000	860000000	900000000	870000000
id11524	MPN628	19	416	19	350000000	280000000	270000000	370000000	160000000	300000000	340000000	400000000	380000000	390000000	300000000	370000000	410000000	440000000	480000000	400000000	370000000	360000000	420000000	500000000	470000000	390000000	370000000	420000000
id11538	MPN629	13	377	13	1100000000	930000000	990000000	910000000	640000000	960000000	1100000000	1000000000	940000000	1100000000	940000000	1100000000	1100000000	1100000000	1200000000	920000000	960000000	970000000	1100000000	1300000000	1300000000	1100000000	1200000000	1300000000
id11562	MPN630	8	75	8	110000000	89000000	96000000	120000000	67000000	76000000	120000000	130000000	150000000	93000000	97000000	93000000	120000000	120000000	130000000	100000000	58000000	120000000	120000000	43000000	140000000	100000000	130000000	110000000
id11564	MPN631	19	578	19	1700000000	1200000000	1500000000	1900000000	1200000000	1900000000	2100000000	2000000000	2100000000	1800000000	1500000000	1900000000	1800000000	1800000000	2100000000	1700000000	1600000000	1000000000	1500000000	1900000000	2100000000	1200000000	1800000000	2000000000
id11578	MPN632	6	65	6	26000000	35000000	17000000	75000000	93000000	41000000	60000000	18000000	22000000	81000000	32000000	34000000	120000000	100000000	130000000	35000000	65000000		100000000	35000000	92000000	29000000	12000000	44000000
id11646	MPN636	13	282	13	1200000000	680000000	800000000	1400000000	740000000	1400000000	1200000000	1300000000	1500000000	1100000000	1300000000	1300000000	1300000000	1300000000	1400000000	1200000000	990000000	850000000	1100000000	1200000000	1400000000	1200000000	1200000000	1200000000
id11672	MPN638	19	520	19	1400000000	1100000000	1100000000	1500000000	940000000	1700000000	1700000000	1900000000	1900000000	1400000000	1400000000	1500000000	1500000000	1600000000	1900000000	1500000000	1400000000	1300000000	1700000000	2000000000	1800000000	1600000000	1900000000	1900000000
id11692	MPN639	3	29	3	46000000	29000000	37000000	58000000	34000000	47000000	72000000		70000000	37000000	50000000	60000000	57000000						63000000		81000000	61000000	58000000	58000000
id11718	MPN641	4	49	4	38000000	24000000	29000000	40000000	22000000	43000000	40000000	39000000	43000000	37000000	33000000	42000000	46000000	40000000	42000000	36000000	33000000	25000000	41000000	42000000	38000000	13000000	37000000	39000000
id11731	MPN642	4	18	4	15000000	12000000	7100000				8000000		2300000	14000000									940000	1300000	6100000			3700000
id11737	MPN643	3	29	3	27000000	23000000	21000000	23000000	17000000		26000000	28000000		25000000	25000000	34000000	29000000	24000000	36000000	25000000	24000000	29000000	27000000	30000000		16000000	24000000	30000000
id11768	MPN646	2	3	2	14000000				7700000													990000
id11780	MPN647	1	3	1			6600000				8600000								12000000
id11845	MPN652	3	24	3	31000000	19000000	24000000	26000000		31000000	28000000		47000000	27000000	26000000	28000000	30000000	29000000		33000000	28000000	25000000	30000000		27000000		30000000	26000000
id11853	MPN653	8	93	8	130000000	81000000	110000000	69000000	86000000	78000000	95000000	130000000	96000000	79000000	71000000	99000000	98000000	140000000	110000000	85000000	130000000	100000000	160000000	180000000	180000000	120000000	150000000	180000000
id11877	MPN655	3	53	3	17000000	14000000	12000000	14000000	12000000	19000000	18000000	19000000	23000000	13000000	16000000	17000000	13000000	15000000	15000000	13000000	19000000	14000000	20000000	22000000	23000000	9700000	19000000	17000000
id11919	MPN657	1	1	1																					91000000
id11925	MPN658	5	121	5	540000000	370000000	350000000	190000000	190000000	480000000	370000000	340000000	410000000	390000000	400000000	360000000	530000000	470000000	660000000	320000000	370000000	400000000	550000000	620000000	650000000	590000000	520000000	630000000
id11936	MPN659	1	3	1		15000000	12000000					38000000
id11941	MPN660	4	58	4	440000000	400000000	390000000	320000000	310000000	360000000	380000000	340000000	390000000	340000000	320000000	340000000	480000000	520000000	440000000	320000000	350000000	530000000	520000000	520000000	600000000	550000000	410000000	510000000
id11968	MPN661	2	27	2	91000000	82000000		100000000	65000000	120000000		93000000	100000000	83000000	66000000	73000000	81000000	69000000	120000000	65000000	110000000	110000000		140000000		140000000	130000000	130000000
id11986	MPN663	10	108	10	95000000	77000000	130000000	130000000	88000000	110000000	66000000	120000000	170000000	90000000	96000000	92000000	77000000	120000000	120000000	95000000	150000000	52000000	76000000	88000000	110000000	180000000	160000000	180000000
id12002	MPN664	11	194	11	240000000	190000000	230000000	250000000	200000000	270000000	260000000	270000000	290000000	220000000	200000000	250000000	310000000	240000000	330000000	220000000	250000000	250000000	240000000	370000000	330000000	210000000	300000000	340000000
id12024	MPN665	31	1594	31	8500000000	6700000000	7400000000	9500000000	5900000000	10000000000	9400000000	10000000000	11000000000	10000000000	7800000000	12000000000	11000000000	9400000000	13000000000	11000000000	11000000000	9900000000	12000000000	14000000000	14000000000	13000000000	12000000000	13000000000
id12025	MPN666	3	54	3	150000000	84000000	80000000	120000000	75000000	170000000	57000000	200000000	150000000	140000000	83000000	170000000	140000000	140000000	170000000	140000000	200000000	170000000	200000000	210000000	230000000	180000000	180000000	180000000
id12043	MPN667	6	59	6	46000000	32000000	55000000	67000000		51000000	190000000	130000000	120000000	120000000	39000000	43000000	55000000	62000000	120000000	58000000	100000000	82000000	120000000	110000000	130000000	55000000	130000000	62000000
id12065	MPN668	4	161	4	930000000	440000000	710000000	940000000	670000000	1000000000	870000000	850000000	750000000	1100000000	480000000	710000000	790000000	1000000000	750000000	420000000	1200000000	710000000	2000000000	1400000000	1100000000	820000000	960000000	940000000
id12066	MPN669	13	213	13	220000000	150000000	160000000	210000000	110000000	170000000	260000000	260000000	260000000	220000000	190000000	240000000	240000000	210000000	260000000	230000000	230000000	200000000	170000000	300000000	300000000	280000000	250000000	260000000
id12096	MPN670	14	337	14	490000000	350000000	310000000	610000000	300000000	740000000	600000000	560000000	560000000	550000000	420000000	590000000	560000000	520000000	470000000	500000000	560000000	460000000	550000000	690000000	630000000	590000000	580000000	620000000
id12132	MPN671	31	893	31	970000000	800000000	900000000	1000000000	740000000	990000000	1100000000	1400000000	1200000000	1100000000	1000000000	1200000000	1200000000	1300000000	1500000000	1100000000	870000000	850000000	1200000000	1400000000	1600000000	1300000000	1000000000	1400000000
id12104	MPN671a	2	4	2					27000000														15000000				13000000	14000000
id12145	MPN672	5	44	5	55000000	45000000	21000000	33000000	35000000	22000000	26000000	22000000	32000000	65000000	40000000	59000000	40000000	45000000	37000000	35000000	65000000	64000000	70000000	110000000	16000000	9400000	23000000	13000000
id12151	MPN673	8	224	8	1000000000	700000000	1300000000	1500000000	840000000	1400000000	690000000	990000000	1700000000	1400000000	1100000000	990000000	920000000	1700000000	1100000000	1200000000	1300000000	820000000	1600000000	1000000000	1300000000	1700000000	1300000000	1300000000
id12153	MPN674	20	949	20	5000000000	3500000000	4400000000	5900000000	3100000000	5300000000	5900000000	6400000000	7000000000	5200000000	5100000000	6100000000	6100000000	5600000000	6600000000	5600000000	5100000000	4700000000	5800000000	6600000000	6700000000	6000000000	6200000000	5600000000
id12223	MPN677	20	275	20	180000000	120000000	160000000	150000000	120000000	170000000	180000000	200000000	180000000	160000000	130000000	190000000	220000000	180000000	250000000	200000000	180000000	210000000	180000000	260000000	190000000	230000000	260000000	230000000
id12248	MPN678	24	492	24	390000000	310000000	300000000	400000000	280000000	410000000	430000000	410000000	480000000	460000000	360000000	370000000	370000000	530000000	520000000	430000000	370000000	340000000	650000000	540000000	510000000	610000000	490000000	620000000
id12259	MPN679	1	6	1	9000000	9700000	5300000	3800000		4500000													4600000
id12272	MPN680	3	42	3	100000000	69000000	39000000	43000000	62000000	97000000	100000000	100000000	79000000	85000000		100000000	62000000	110000000	87000000	57000000	100000000	69000000	72000000	110000000	55000000	74000000	73000000	89000000
id12291	MPN683	9	124	9	140000000	63000000	73000000	110000000	72000000	150000000	150000000	180000000	93000000	97000000	82000000	140000000	110000000	130000000	140000000	98000000	100000000	75000000	130000000	150000000	130000000	170000000	150000000	180000000
id12369	MPN684	47	757	47	130000000	95000000	100000000	130000000	100000000	160000000	200000000	170000000	170000000	140000000	140000000	150000000	150000000	150000000	160000000	140000000	140000000	130000000	150000000	150000000	160000000	150000000	160000000	170000000
id12385	MPN685	13	247	13	320000000	270000000	270000000	260000000	160000000	310000000	270000000	400000000	390000000	330000000	260000000	290000000	330000000	300000000	440000000	310000000	250000000	250000000	220000000	300000000	370000000	360000000	380000000	410000000
id12405	MPN686	24	308	24	220000000	180000000	140000000	190000000	150000000	210000000	160000000	210000000	250000000	210000000	180000000	190000000	180000000	180000000	200000000	160000000	220000000	220000000	260000000	200000000	330000000	200000000	200000000	150000000
id12414	MPN687	6	82	6	81000000	41000000	53000000	78000000	45000000	70000000	79000000	49000000	93000000	42000000	43000000	48000000	74000000	89000000	78000000	43000000	79000000	36000000	73000000	140000000	80000000	41000000	79000000	76000000
id12426	MPN688	13	289	13	990000000	650000000	650000000	1200000000	710000000	1200000000	930000000	1400000000	1200000000	1000000000	860000000	1100000000	1100000000	1100000000	1100000000	860000000	1100000000	800000000	1100000000	1400000000	1200000000	1000000000	1000000000	1100000000
