# Supplementary material for: A reporter system coupled with high-throughput sequencing unveils key bacterial transcription and translation determinants
Source: Nat Commun. 2017 Aug 28;8:368. doi: 10.1038/s41467-017-00239-7 (PMC5573727; doi:10.1038/s41467-017-00239-7)
Supplement: Supplementary file 4 — Supplementary Data 3 [file 41467_2017_239_MOESM4_ESM.xlsx]

## Sheet: Sheet1
Supplementary Data 3. Enriched sequences in the -17 to -13s positions of productive promoters
Over/under represented upstream sequence motifs (-17 to -13 positions) in productive promoters and number of cytosines (C-counts) within the sequence. The data used here were from transcription screening experiment 1. Corrected P-values represent Bonferroni-corrected P-values for adjusting multiple tests (see Methods).
Motif	# found in high-productive promoter	# found in low-productive promoter	P-value	Corrected P-value	C-counts
TTTAT	240	27	6.48156e-63	1.52654e-58	0
TATAT	180	14	1.15943e-52	2.73069e-48	0
TATTT	142	11	7.51722e-42	1.77046e-37	0
AATAT	164	22	7.86457e-41	1.85226e-36	0
TATTA	134	10	6.58051e-40	1.54984e-35	0
TAAAT	138	12	1.46547e-39	3.45147e-35	0
CATAT	137	15	8.67253e-37	2.04255e-32	1
TTTAG	127	11	1.51108e-36	3.5589e-32	0
AATTT	126	12	2.31658e-35	5.45601e-31	0
TTTTT	155	27	1.09598e-34	2.58125e-30	0
TAATT	108	6	2.17851e-34	5.13083e-30	0
TATAA	124	13	7.19079e-34	1.69357e-29	0
AATAA	118	11	2.14579e-33	5.05376e-29	0
TATAG	110	8	3.54062e-33	8.33887e-29	0
ATTTA	116	15	1.13932e-29	2.68333e-25	0
ATTAG	100	9	9.13915e-29	2.15245e-24	0
TTTTA	122	20	2.33568e-28	5.50099e-24	0
TGTAT	126	25	1.01324e-26	2.38638e-22	0
GATAT	112	18	2.26741e-26	5.3402e-22	0
TGTTA	79	4	7.13429e-26	1.68027e-21	0
TTATT	117	22	1.37105e-25	3.2291e-21	0
TAAAA	101	14	2.31502e-25	5.45234e-21	0
TGTTT	105	16	2.31681e-25	5.45655e-21	0
TTTAA	129	30	4.88751e-25	1.15111e-20	0
TTTGT	82	6	5.13928e-25	1.2104e-20	0
TAAAG	90	10	1.64212e-24	3.86752e-20	0
TTAAT	151	46	3.20157e-24	7.54034e-20	0
AAATA	88	10	7.90227e-24	1.86114e-19	0
AATAG	88	10	7.90227e-24	1.86114e-19	0
TAATA	93	13	2.18512e-23	5.14639e-19	0
AAATT	88	11	4.22858e-23	9.95915e-19	0
ATTTT	119	28	4.75736e-23	1.12045e-18	0
ATTAT	153	55	2.19894e-21	5.17894e-17	0
AATGT	69	5	2.75093e-21	6.47899e-17	0
CATTT	92	16	3.58245e-21	8.43739e-17	1
TGATT	81	11	9.25589e-21	2.17995e-16	0
CAATT	74	8	1.49281e-20	3.51587e-16	1
AATTA	89	16	3.20106e-20	7.53914e-16	0
TTTGA	73	8	3.28445e-20	7.73554e-16	0
ATAAT	128	42	1.37539e-19	3.23932e-15	0
ATATT	97	22	1.85091e-19	4.35926e-15	0
TGTAG	70	8	3.4697e-19	8.17184e-15	0
CATAG	78	12	4.0721e-19	9.59061e-15	1
AAAAT	91	20	1.151e-18	2.71084e-14	0
CATTG	61	5	1.89844e-18	4.47121e-14	1
TTTTG	66	8	7.88012e-18	1.85593e-13	0
TATTC	70	10	8.64431e-18	2.03591e-13	1
AGTAG	80	16	2.07619e-17	4.88984e-13	0
AAAAG	68	10	3.92908e-17	9.25377e-13	0
CATTA	73	13	6.65456e-17	1.56728e-12	1
TGTGT	54	4	7.7048e-17	1.81463e-12	0
CATAA	79	17	1.41936e-16	3.34288e-12	1
TTAGT	70	12	1.54377e-16	3.63589e-12	0
GAATT	67	11	3.53038e-16	8.31475e-12	0
GATAG	64	10	7.93637e-16	1.86917e-11	0
TAATG	52	5	2.69616e-15	6.35e-11	0
CAATA	71	15	3.51939e-15	8.28887e-11	1
TGATA	60	9	3.71372e-15	8.74655e-11	0
CGTAG	44	2	3.86941e-15	9.11323e-11	1
CATGT	49	4	4.56596e-15	1.07537e-10	1
TTAAG	93	30	7.90974e-15	1.8629e-10	0
ATTTG	57	8	8.03769e-15	1.89304e-10	0
TCTTG	50	5	1.33047e-14	3.13352e-10	1
GATGT	52	6	1.55702e-14	3.66709e-10	0
TAAGG	51	6	3.40292e-14	8.01456e-10	0
TATTG	48	5	6.51935e-14	1.53544e-09	0
CAAAT	70	17	6.9298e-14	1.63211e-09	1
AATGA	50	6	7.42241e-14	1.74813e-09	0
AGAGT	43	3	8.27355e-14	1.94859e-09	0
GTTAG	76	21	8.3251e-14	1.96073e-09	0
TCTGA	51	7	1.68517e-13	3.96891e-09	1
TAAGT	63	14	2.86562e-13	6.74911e-09	0
CATGA	46	5	3.17035e-13	7.46681e-09	1
AGTTG	54	9	3.26523e-13	7.69027e-09	0
ATTGT	59	12	4.351e-13	1.02475e-08	0
TCTAG	67	17	5.20872e-13	1.22676e-08	1
TTATG	62	14	5.72313e-13	1.34791e-08	0
TATGT	55	10	6.04792e-13	1.42441e-08	0
GATTA	60	13	7.17152e-13	1.68904e-08	0
TATCT	68	18	7.59776e-13	1.78942e-08	1
TGTGA	40	3	9.72389e-13	2.29017e-08	0
TATAC	68	19	2.07496e-12	4.88695e-08	1
CAATG	41	4	2.88794e-12	6.80168e-08	1
AATGG	33	1	3.77651e-12	8.89444e-08	0
CATGG	33	1	3.77651e-12	8.89444e-08	1
AAATG	48	8	6.90782e-12	1.62693e-07	0
TAGGT	44	6	7.63144e-12	1.79736e-07	0
CTATT	53	11	8.94072e-12	2.10572e-07	1
TGAGT	45	7	1.57772e-11	3.71585e-07	0
TCATT	63	18	1.97692e-11	4.65604e-07	1
GAATA	50	10	2.2042e-11	5.19133e-07	0
AATTG	48	9	2.61817e-11	6.16631e-07	0
TAGTG	42	6	3.50506e-11	8.25512e-07	0
TAGTT	60	17	5.1849e-11	1.22115e-06	0
GATTT	56	15	9.64583e-11	2.27179e-06	0
TTTGG	46	9	1.10225e-10	2.59602e-06	0
AGTTA	54	14	1.29704e-10	3.05479e-06	0
GATTG	40	6	1.59172e-10	3.74882e-06	0
CTATG	40	6	1.59172e-10	3.74882e-06	1
CTTTG	41	7	3.07643e-10	7.24561e-06	1
AGTAT	80	34	3.36732e-10	7.93071e-06	0
TGAAG	51	13	3.36921e-10	7.93516e-06	0
GATGG	37	5	3.4946e-10	8.23048e-06	0
AAAGT	49	12	4.45401e-10	1.04901e-05	0
AGTTT	58	18	4.72549e-10	1.11295e-05	0
AGTGT	42	8	5.51288e-10	1.29839e-05	0
GTATT	63	22	6.95954e-10	1.63911e-05	0
TCTGT	38	6	7.13963e-10	1.68153e-05	1
TATGC	41	8	1.13047e-09	2.66248e-05	1
AGATT	49	13	1.27192e-09	2.99563e-05	0
TACTG	31	3	1.42781e-09	3.36278e-05	1
TGTTG	37	6	1.50456e-09	3.54354e-05	0
CAAAG	47	12	1.70825e-09	4.02327e-05	1
ATTGA	57	19	2.1086e-09	4.96617e-05	0
ATTGG	45	11	2.26317e-09	5.33022e-05	0
CAAGT	40	8	2.30946e-09	5.43924e-05	1
AGATA	48	13	2.4565e-09	5.78555e-05	0
AGTGG	28	2	2.49113e-09	5.86711e-05	0
TATGA	38	7	2.75678e-09	6.49277e-05	0
AGTGA	32	4	3.47213e-09	8.17756e-05	0
GATAA	56	19	3.86756e-09	9.10888e-05	0
TGAAT	67	28	6.48743e-09	0.000152792	0
TCTTA	50	16	1.15097e-08	0.000271076	1
GTTTG	41	10	1.15389e-08	0.000271764	0
GAAAT	54	19	1.28433e-08	0.000302485	0
ATATA	69	31	1.64736e-08	0.000387986	0
TCATG	42	11	1.69077e-08	0.00039821	1
TTCTT	60	24	1.84886e-08	0.000435444	1
TATCG	31	5	3.26724e-08	0.0007695	1
TATGG	34	7	4.85739e-08	0.00114401	0
CGTGA	26	3	7.51264e-08	0.00176938	1
CGAGT	26	3	7.51264e-08	0.00176938	1
TTCAT	90	53	1.18749e-07	0.00279678	1
TCTGG	32	7	1.98438e-07	0.00467361	1
GTGAT	12	74	3.21723e-08	0.000757722	0
ATGAT	11	77	3.32192e-09	7.82379e-05	0
CACAT	11	68	1.11665e-07	0.00262993	2
TTACA	10	71	1.14527e-08	0.000269734	1
ATATC	8	73	3.99284e-10	9.40394e-06	1
CTCAT	7	66	2.02083e-09	4.75946e-05	2
ACTCA	6	61	4.27385e-09	0.000100658	2
AGGAT	6	59	1.02301e-08	0.000240939	0
GTCAA	6	54	8.81685e-08	0.00207654	1
GTTAC	5	70	1.50664e-11	3.54844e-07	1
TTAAC	5	70	1.50664e-11	3.54844e-07	1
CTGAT	5	62	5.90289e-10	1.39025e-05	1
ATTTC	5	59	2.29216e-09	5.3985e-05	1
GTTCT	5	59	2.29216e-09	5.3985e-05	1
TTGCA	4	53	6.9712e-09	0.000164186	1
TACAC	4	48	6.79206e-08	0.00159967	2
GGGAT	4	47	1.06604e-07	0.00251074	0
TCTCA	4	47	1.06604e-07	0.00251074	2
GTTTC	3	66	2.25422e-12	5.30914e-08	1
ACGAT	3	56	2.83194e-10	6.66979e-06	1
TCTAC	3	54	7.37132e-10	1.73609e-05	2
AGTAC	3	54	7.37132e-10	1.73609e-05	1
TAGAC	3	53	1.18754e-09	2.79689e-05	1
AAGAA	3	53	1.18754e-09	2.79689e-05	0
CCAAA	3	48	1.26842e-08	0.000298738	2
CCTAA	3	44	8.25524e-08	0.00194427	2
GTACA	3	44	8.25524e-08	0.00194427	1
CGGAT	3	43	1.31402e-07	0.00309478	1
CAAAC	3	43	1.31402e-07	0.00309478	2
TTCAC	2	62	1.76152e-12	4.14873e-08	2
ATTCC	2	53	1.54428e-10	3.63709e-06	2
CCCAT	2	48	1.81137e-09	4.26614e-05	3
ATGCT	2	47	2.95686e-09	6.964e-05	1
GTGTA	2	46	4.82258e-09	0.000113581	0
AAGAC	2	45	7.85844e-09	0.000185082	1
GGTAC	2	44	1.27933e-08	0.000301308	1
CACAA	2	43	2.08068e-08	0.000490042	2
CTCAA	2	43	2.08068e-08	0.000490042	2
GGTCT	2	42	3.3805e-08	0.000796175	1
CTTCG	2	41	5.48643e-08	0.00129216	2
ATCAC	2	41	5.48643e-08	0.00129216	2
ATAGC	2	40	8.89428e-08	0.00209478	1
TGGTC	2	39	1.44019e-07	0.00339194	1
GTGAA	2	39	1.44019e-07	0.00339194	0
GCAAA	2	39	1.44019e-07	0.00339194	1
TTGTC	1	77	5.72554e-17	1.34848e-12	1
GTAAC	1	70	2.14869e-15	5.06059e-11	1
ATAAC	1	68	6.04208e-15	1.42303e-10	1
CTTAC	1	68	6.04208e-15	1.42303e-10	2
AAGTC	1	61	2.23609e-13	5.26644e-09	1
GTGCA	1	55	4.88764e-12	1.15114e-07	1
GTTCA	1	51	3.79594e-11	8.9402e-07	1
TCATC	1	49	1.05547e-10	2.48584e-06	2
GTATC	1	46	4.87826e-10	1.14893e-05	1
TACTC	1	46	4.87826e-10	1.14893e-05	2
CTACA	1	45	8.11849e-10	1.91207e-05	2
ATACC	1	45	8.11849e-10	1.91207e-05	2
ATGTC	1	45	8.11849e-10	1.91207e-05	1
ATGCA	1	45	8.11849e-10	1.91207e-05	1
GTCTA	1	44	1.35043e-09	3.18053e-05	1
TTGAC	1	44	1.35043e-09	3.18053e-05	1
AATCC	1	43	2.24517e-09	5.28782e-05	2
GTCTC	1	42	3.73073e-09	8.78662e-05	2
TCACA	1	42	3.73073e-09	8.78662e-05	2
CGTAC	1	40	1.02836e-08	0.000242199	2
TCAAC	1	40	1.02836e-08	0.000242199	2
ATCCA	1	39	1.70581e-08	0.000401752	2
GGTCA	1	39	1.70581e-08	0.000401752	1
AGCAA	1	38	2.82773e-08	0.000665987	1
TGGAC	1	38	2.82773e-08	0.000665987	1
ACATC	1	37	4.68438e-08	0.00110327	2
GTGAC	1	37	4.68438e-08	0.00110327	1
TAACC	1	36	7.75458e-08	0.00182636	2
AACTC	1	36	7.75458e-08	0.00182636	2
GTCAC	1	36	7.75458e-08	0.00182636	2
TTGGC	1	35	1.28275e-07	0.00302113	1
CAAGC	1	35	1.28275e-07	0.00302113	2
TCGCA	1	34	2.12022e-07	0.00499354	2
CTCCT	1	34	2.12022e-07	0.00499354	3
TTACC	0	62	5.14594e-15	1.21197e-10	2
CTTCA	0	61	8.75254e-15	2.0614e-10	2
AACCA	0	58	4.30627e-14	1.01421e-09	2
TTTCC	0	54	3.60269e-13	8.48506e-09	2
AACAC	0	52	1.04196e-12	2.45402e-08	2
GGTTC	0	50	3.01331e-12	7.09695e-08	1
CTAAC	0	48	8.71387e-12	2.05229e-07	2
GTGTC	0	48	8.71387e-12	2.05229e-07	1
ACAAC	0	47	1.48178e-11	3.48989e-07	2
CTTTC	0	45	4.2846e-11	1.00911e-06	2
ATCTC	0	43	1.23882e-10	2.91767e-06	2
AGAAC	0	43	1.23882e-10	2.91767e-06	1
GGAAA	0	42	2.10643e-10	4.96106e-06	0
ACTAC	0	41	3.58162e-10	8.43543e-06	2
CTAGA	0	40	6.08983e-10	1.43428e-05	1
GGAAC	0	39	1.03544e-09	2.43867e-05	1
CTTCC	0	38	1.7605e-09	4.14633e-05	3
CTCTA	0	38	1.7605e-09	4.14633e-05	2
TTCCC	0	38	1.7605e-09	4.14633e-05	3
ATGAC	0	37	2.99323e-09	7.04966e-05	1
TGTCC	0	37	2.99323e-09	7.04966e-05	2
TGCAC	0	37	2.99323e-09	7.04966e-05	2
AGGCA	0	36	5.08906e-09	0.000119858	1
GTGGA	0	35	8.65224e-09	0.000203778	0
CACAC	0	35	8.65224e-09	0.000203778	3
TCACC	0	35	8.65224e-09	0.000203778	3
GCACA	0	35	8.65224e-09	0.000203778	2
AGTCC	0	34	1.471e-08	0.00034645	2
GTACC	0	34	1.471e-08	0.00034645	2
GTTCC	0	34	1.471e-08	0.00034645	2
TGACC	0	33	2.50086e-08	0.000589003	2
GCATC	0	33	2.50086e-08	0.000589003	2
CTGTC	0	33	2.50086e-08	0.000589003	2
CCTAC	0	32	4.25168e-08	0.00100136	3
GCTTC	0	32	4.25168e-08	0.00100136	2
GTGCT	0	32	4.25168e-08	0.00100136	1
ACTTC	0	32	4.25168e-08	0.00100136	2
CTGGA	0	32	4.25168e-08	0.00100136	1
TTGCC	0	32	4.25168e-08	0.00100136	2
TCCCA	0	32	4.25168e-08	0.00100136	3
CTCGA	0	32	4.25168e-08	0.00100136	2
CTAGC	0	31	7.2281e-08	0.00170236	2
TCGAC	0	31	7.2281e-08	0.00170236	2
ACCAC	0	31	7.2281e-08	0.00170236	3
CTCCA	0	31	7.2281e-08	0.00170236	3
CGGTC	0	30	1.2288e-07	0.00289407	2
ATCCG	0	30	1.2288e-07	0.00289407	2
ATCGC	0	30	1.2288e-07	0.00289407	2
GAGTC	0	30	1.2288e-07	0.00289407	1
CACCT	0	30	1.2288e-07	0.00289407	3
TACCC	0	30	1.2288e-07	0.00289407	3
CAGAC	0	30	1.2288e-07	0.00289407	2
TCGTC	0	30	1.2288e-07	0.00289407	2
GTCCA	0	29	2.08896e-07	0.00491992	2
GACAC	0	29	2.08896e-07	0.00491992	2
CCAGA	0	29	2.08896e-07	0.00491992	2
AGCCA	0	29	2.08896e-07	0.00491992	2
GGGAC	0	29	2.08896e-07	0.00491992	1
TTCGC	0	29	2.08896e-07	0.00491992	2
CTCGT	0	29	2.08896e-07	0.00491992	2
