# Supplementary material for: A reporter system coupled with high-throughput sequencing unveils key bacterial transcription and translation determinants
Source: Nat Commun. 2017 Aug 28;8:368. doi: 10.1038/s41467-017-00239-7 (PMC5573727; doi:10.1038/s41467-017-00239-7)
Supplement: Supplementary file 5 — Supplementary Data 4 [file 41467_2017_239_MOESM5_ESM.xlsx]

## Sheet: Sheet1
Supplementary Data 4. Number of transcripts with different TSSs
The TSS of each 5´-UTR was estimated from the maximum peak of read-counts. Positions in red belong from the promoter region.
Number of transcripts with different TSSs according to the first randomized site (for strong promoter) - 2nd seq
Position	-4	-3	-2	-1	1	2	3	4	5	6	7	8	9	10	11	12	13	14	15	16	17
Sequence	A	A	A	C	T	N	N	N	N	N	N	N	N	N	N	N	N	N	N	N	N
5´-UTR base (+2)	30	29	28	27	26	25	24	23	22	21	20	19	18	17	16	15	14	13	12	11	10
A	18	26	680	94	2757	14818	118	59	68	121	622	671	178	36	21	60	58	52	45	37	111
C	10	10	117	367	8630	153	110	38	30	48	217	294	86	19	12	17	26	29	17	25	81
G	13	3	92	69	3479	4191	199	46	30	55	223	226	75	22	13	23	34	31	30	23	92
T	36	27	396	153	1870	1254	2770	369	205	436	1723	1692	542	81	52	50	53	64	54	71	121
Number of transcripts with different TSSs according to the first two randomized sites (for strong promoter) - 2nd seq
Position	-4	-3	-2	-1	1	2	3	4	5	6	7	8	9	10	11	12	13	14	15	16	17
Sequence	A	A	A	C	T	N	N	N	N	N	N	N	N	N	N	N	N	N	N	N	N
UTR bases (+2 & +3)	30	29	28	27	26	25	24	23	22	21	20	19	18	17	16	15	14	13	12	11	10
AA	14	23	34	63	1628	3062	74	30	42	70	393	384	92	21	16	46	39	41	19	19	54
AC	1	1	640	10	85	3576	14	7	3	3	12	23	9	1	0	4	4	4	6	6	19
AG	2	0	2	13	645	2766	11	6	7	6	39	56	17	3	1	1	7	1	6	3	11
AT	1	2	4	8	399	5414	19	16	16	42	178	208	60	11	4	9	8	6	14	9	27
CA	2	0	19	32	3656	22	68	3	2	6	38	62	7	4	2	3	6	3	2	9	15
CC	1	3	21	26	1693	66	3	7	7	3	17	23	15	1	0	3	9	3	2	1	22
CG	3	1	18	24	1696	6	16	3	4	4	11	14	5	3	1	3	2	7	2	4	12
CT	4	6	59	285	1585	59	23	25	17	35	151	195	59	11	9	8	9	16	11	11	32
GA	4	0	13	14	1510	826	112	13	9	15	106	79	23	7	1	12	15	12	14	6	30
GC	3	1	32	27	539	1534	17	10	7	7	15	23	12	5	2	6	8	8	2	7	24
GG	2	1	33	22	746	371	19	10	4	15	25	41	10	6	5	3	8	5	10	5	18
GT	4	1	14	6	684	1460	51	13	10	18	77	83	30	4	5	2	3	6	4	5	20
TA	2	5	73	32	652	277	2140	33	39	118	645	602	179	17	20	11	10	17	14	14	27
TC	9	6	139	90	826	541	28	60	28	50	168	222	63	16	10	11	11	16	11	16	30
TG	11	5	112	24	339	396	519	28	26	61	204	226	76	13	8	8	11	14	12	11	24
TT	14	11	72	7	53	40	83	248	112	207	706	642	224	35	14	20	21	17	17	30	40
Number of transcripts with different TSSs according to the first three randomized sites (for strong promoter) - 2nd seq
Position	-4	-3	-2	-1	1	2	3	4	5	6	7	8	9	10	11	12	13	14	15	16	17
Sequence	A	A	A	C	T	N	N	N	N	N	N	N	N	N	N	N	N	N	N	N	N
UTR bases (+2 to +4)	30	29	28	27	26	25	24	23	22	21	20	19	18	17	16	15	14	13	12	11	10
AAA	8	1	21	36	460	483	42	25	27	49	284	224	53	15	9	35	33	33	15	12	30
AAC	3	22	5	11	464	766	11	1	1	3	20	16	6	1	0	6	1	3	2	1	6
AAG	0	0	2	6	246	1053	3	0	0	3	17	10	4	0	1	1	0	1	1	2	7
AAT	3	0	6	10	458	760	18	4	14	15	72	134	29	5	6	4	5	4	1	4	11
ACA	0	0	122	1	26	1247	7	4	0	0	1	8	2	0	0	1	3	0	0	4	5
ACC	0	1	92	2	17	766	2	1	1	2	2	3	0	0	0	2	0	1	0	1	3
ACG	0	0	140	3	17	630	1	0	1	0	2	2	2	0	0	0	0	0	0	0	5
ACT	1	0	286	4	25	933	4	2	1	1	7	10	5	1	0	1	1	3	6	1	6
AGA	2	0	0	6	188	946	2	4	1	1	14	16	9	1	0	0	3	1	1	1	2
AGC	0	0	1	3	213	524	2	0	4	0	2	9	3	1	0	0	1	0	3	0	3
AGG	0	0	0	1	95	582	2	0	0	1	3	4	1	0	1	1	0	0	0	0	1
AGT	0	0	1	3	149	714	5	2	2	4	20	27	4	1	0	0	3	0	2	2	5
ATA	0	0	2	2	171	1742	4	8	2	13	79	64	7	2	2	4	4	2	2	2	5
ATC	0	0	0	3	75	1123	9	1	4	2	11	28	7	2	0	4	2	0	3	1	6
ATG	1	1	0	1	38	1208	1	3	3	0	7	8	4	1	1	0	1	1	2	0	5
ATT	0	1	2	2	115	1341	5	4	7	27	81	108	42	6	1	1	1	3	7	6	11
CAA	1	0	3	15	1334	8	10	1	0	3	11	11	2	2	1	0	5	0	1	5	4
CAC	0	0	9	3	674	2	20	0	1	0	4	5	0	0	0	0	0	0	0	1	1
CAG	0	0	3	5	636	4	8	0	0	0	9	10	1	1	1	2	1	0	0	3	5
CAT	1	0	4	9	1012	8	30	2	1	3	14	36	4	1	0	1	0	3	1	0	5
CCA	0	0	5	11	568	32	1	7	5	1	8	7	2	0	0	1	0	2	1	0	9
CCC	0	2	11	0	375	6	1	0	0	1	3	5	0	0	0	0	3	0	0	0	2
CCG	0	0	3	7	319	15	1	0	0	0	0	0	8	0	0	2	5	0	0	0	9
CCT	1	1	2	8	431	13	0	0	2	1	6	11	5	1	0	0	1	1	1	1	2
CGA	3	0	7	9	562	2	4	2	1	0	4	4	2	1	0	3	1	4	0	2	5
CGC	0	0	2	3	404	0	1	0	1	0	0	1	0	0	0	0	1	1	0	1	3
CGG	0	1	4	6	332	2	1	0	0	2	1	3	1	0	0	0	0	2	0	0	2
CGT	0	0	5	6	398	2	10	1	2	2	6	6	2	2	1	0	0	0	2	1	2
CTA	0	1	10	99	533	30	3	20	2	13	59	70	20	5	3	2	1	8	2	4	9
CTC	2	4	19	38	196	1	5	3	6	7	20	37	15	2	3	2	4	4	5	2	8
CTG	1	1	20	65	294	11	5	2	4	6	28	22	12	1	2	3	4	1	1	3	7
CTT	1	0	10	83	562	17	10	0	5	9	44	66	12	3	1	1	0	3	3	2	8
GAA	0	0	3	2	483	331	40	10	2	6	52	19	11	3	0	4	7	4	6	2	13
GAC	3	0	5	7	305	120	26	0	3	2	17	12	2	2	0	3	4	3	2	1	8
GAG	1	0	1	4	312	194	5	2	2	2	13	9	1	0	0	2	0	1	1	1	6
GAT	0	0	4	1	410	181	41	1	2	5	24	39	9	2	1	3	4	4	5	2	3
GCA	0	0	4	6	168	568	4	6	0	3	4	3	5	1	0	1	2	3	1	2	11
GCC	0	1	11	12	131	265	7	0	3	1	2	2	1	2	1	2	4	2	1	1	3
GCG	1	0	11	3	118	348	2	1	1	1	0	0	3	0	0	2	1	1	0	2	2
GCT	2	0	6	6	122	353	4	3	3	2	9	18	3	2	1	1	1	2	0	2	8
GGA	1	1	8	5	216	102	3	3	0	4	6	18	7	3	0	2	4	2	3	2	4
GGC	0	0	8	8	207	77	5	0	2	4	2	7	2	1	2	0	2	1	0	0	4
GGG	0	0	9	8	178	55	1	2	1	1	1	8	0	0	1	1	1	0	0	1	4
GGT	1	0	8	1	145	137	10	5	1	6	16	8	1	2	2	0	1	2	7	2	6
GTA	0	0	0	2	283	446	11	6	0	4	38	38	13	2	1	0	0	3	2	2	7
GTC	1	1	4	0	111	302	18	1	2	6	10	10	5	0	0	1	1	0	1	1	6
GTG	1	0	5	3	138	301	3	2	2	3	12	7	1	1	1	1	0	2	0	2	0
GTT	2	0	5	1	152	411	19	4	6	5	17	28	11	1	3	0	2	1	1	0	7
TAA	1	2	18	15	341	112	367	19	15	51	333	246	70	5	7	6	8	6	6	9	13
TAC	0	0	41	4	86	26	658	2	2	8	55	44	18	1	4	1	0	1	0	1	4
TAG	1	3	6	5	94	92	470	2	3	25	97	95	23	4	2	1	0	3	1	0	4
TAT	0	0	8	8	131	47	645	10	19	34	160	217	68	7	7	3	2	7	7	4	6
TCA	4	1	55	35	354	269	6	47	4	18	60	63	16	9	4	3	2	4	4	2	12
TCC	1	3	23	12	150	86	14	0	0	7	23	36	6	3	2	2	3	3	2	2	8
TCG	2	2	44	21	127	84	3	7	1	9	26	17	11	1	3	0	2	5	2	5	1
TCT	2	0	17	22	195	102	5	6	23	16	59	106	30	3	1	6	4	4	3	7	9
TGA	5	0	22	11	97	227	127	14	4	21	75	82	31	3	4	3	6	6	7	2	6
TGC	0	2	40	8	123	37	175	4	6	15	30	33	17	5	2	0	3	1	3	5	10
TGG	5	2	26	4	74	64	51	4	2	13	40	34	4	1	1	3	1	3	1	3	4
TGT	1	1	24	1	45	68	166	6	14	12	59	77	24	4	1	2	1	4	1	1	4
TTA	3	0	15	2	22	8	20	187	18	50	243	192	54	7	5	6	4	3	3	5	14
TTC	5	3	20	1	7	6	31	12	29	42	95	135	52	10	4	3	4	2	7	5	7
TTG	1	3	17	0	18	12	26	37	14	38	133	89	36	8	0	3	2	2	3	9	2
TTT	5	5	20	4	6	14	6	12	51	77	235	226	82	10	5	8	11	10	4	11	17
Number of transcripts with different TSSs according to the first randomized site (for weak promoter) - 2nd seq
Position	-4	-3	-2	-1	1	2	3	4	5	6	7	8	9	10	11	12	13	14	15	16	17
Sequence	T	T	G	C	A	N	N	N	N	N	N	N	N	N	N	N	N	N	N	N	N
5´-UTR base (+2)	30	29	28	27	26	25	24	23	22	21	20	19	18	17	16	15	14	13	12	11	10
A	42	22	24	257	7205	212	128	157	120	115	94	81	91	65	101	94	111	109	143	164	268
C	7	4	5	18	8228	34	32	11	10	6	13	4	8	7	7	7	8	10	10	22	46
G	20	9	5	158	9188	61	37	41	28	23	24	19	18	17	28	30	35	42	55	56	109
T	10	6	8	66	12139	71	59	36	42	28	25	15	17	15	36	51	32	38	53	47	73
Number of transcripts with different TSSs according to the first two randomized sites (for weak promoter) - 2nd seq
Position	-4	-3	-2	-1	1	2	3	4	5	6	7	8	9	10	11	12	13	14	15	16	17
Sequence	T	T	G	C	A	N	N	N	N	N	N	N	N	N	N	N	N	N	N	N	N
UTR bases (+2 & +3)	30	29	28	27	26	25	24	23	22	21	20	19	18	17	16	15	14	13	12	11	10
AA	27	12	13	27	390	75	90	49	82	70	56	56	61	38	71	65	57	56	72	72	130
AC	3	3	5	70	1687	39	5	30	5	4	8	5	3	5	6	11	21	7	11	22	33
AG	3	3	3	49	3257	26	4	15	7	7	10	8	9	2	8	3	10	11	14	24	36
AT	9	4	3	111	1871	72	29	63	26	34	20	12	18	20	16	15	23	35	46	46	69
CA	1	0	3	9	2980	12	22	3	2	1	4	0	4	4	1	3	5	3	6	10	16
CC	2	1	0	0	1346	5	1	4	3	3	2	0	0	0	1	0	1	2	2	4	11
CG	0	3	0	3	1791	2	1	0	3	1	4	1	3	1	1	2	0	2	0	1	6
CT	4	0	2	6	2111	15	8	4	2	1	3	3	1	2	4	2	2	3	2	7	13
GA	10	3	0	48	3082	17	21	9	13	4	5	5	5	6	10	16	8	7	24	19	27
GC	6	2	2	60	1748	14	3	10	8	6	8	6	6	2	9	6	9	10	11	9	32
GG	0	0	0	25	2213	14	1	8	1	2	3	3	3	1	1	3	6	5	6	9	15
GT	4	4	3	25	2145	16	12	14	6	11	8	5	4	8	8	5	12	20	14	19	35
TA	3	2	1	42	5159	26	29	8	11	9	8	6	9	5	27	36	17	13	18	17	28
TC	0	0	0	4	1985	18	5	4	1	1	4	1	1	3	1	4	2	6	6	5	12
TG	0	0	1	7	2421	5	4	3	2	2	5	1	2	0	1	1	2	3	3	8	3
TT	7	4	6	13	2574	22	21	21	28	16	8	7	5	7	7	10	11	16	26	17	30
Number of transcripts with different TSSs according to the first three randomized sites (for weak promoter) - 2nd seq
Position	-4	-3	-2	-1	1	2	3	4	5	6	7	8	9	10	11	12	13	14	15	16	17
Sequence	T	T	G	C	A	N	N	N	N	N	N	N	N	N	N	N	N	N	N	N	N
UTR bases (+2 to +4)	30	29	28	27	26	25	24	23	22	21	20	19	18	17	16	15	14	13	12	11	10
AAA	11	3	5	7	79	31	29	29	22	25	23	27	30	18	29	31	26	26	32	30	39
AAC	2	1	2	5	64	10	24	6	26	15	8	8	12	5	16	9	8	7	4	8	31
AAG	5	5	3	11	129	21	12	6	14	12	14	10	10	7	17	12	15	15	18	17	35
AAT	9	3	3	4	118	13	25	8	20	18	11	11	9	8	9	13	8	8	18	17	25
ACA	1	0	1	27	550	14	3	23	1	1	1	1	1	3	2	3	6	1	4	11	10
ACC	1	0	1	5	384	6	1	3	1	1	1	1	1	0	1	2	1	4	4	0	7
ACG	0	1	2	19	328	10	0	1	1	1	1	0	0	0	2	4	7	1	2	5	6
ACT	1	2	1	19	425	9	1	3	2	1	5	3	1	2	1	2	7	1	1	6	10
AGA	0	2	2	22	939	6	1	7	1	2	7	1	4	1	2	0	4	3	3	6	15
AGC	1	0	0	8	877	7	0	1	3	0	1	3	3	1	1	1	1	3	1	7	7
AGG	2	1	1	14	708	7	1	2	1	2	1	2	1	0	3	1	0	2	3	4	6
AGT	0	0	0	5	733	6	2	5	2	3	1	2	1	0	2	1	5	3	7	7	8
ATA	4	1	0	44	712	30	10	51	5	14	5	2	8	7	6	5	4	14	28	25	32
ATC	0	1	0	16	370	12	1	1	7	3	2	5	2	7	5	2	6	1	4	7	9
ATG	4	2	2	17	386	17	8	1	7	4	4	3	3	4	1	2	6	7	5	5	13
ATT	1	0	1	34	403	13	10	10	7	13	9	2	5	2	4	6	7	13	9	9	15
CAA	0	0	1	4	1008	6	3	1	2	0	1	0	3	0	0	1	1	0	4	3	7
CAC	0	0	1	1	579	1	7	1	0	0	0	0	1	1	1	1	1	1	0	0	1
CAG	0	0	1	3	586	1	0	1	0	1	3	0	0	1	0	0	1	2	0	1	4
CAT	1	0	0	1	807	4	12	0	0	0	0	0	0	2	0	1	2	0	2	6	4
CCA	1	0	0	0	417	3	1	3	1	2	1	0	0	0	1	0	1	1	1	2	3
CCC	1	0	0	0	321	0	0	1	1	0	0	0	0	0	0	0	0	0	0	0	3
CCG	0	0	0	0	266	0	0	0	0	0	0	0	0	0	0	0	0	0	0	1	1
CCT	0	1	0	0	342	2	0	0	1	1	1	0	0	0	0	0	0	1	1	1	4
CGA	0	0	0	1	558	0	0	0	1	1	2	0	0	0	0	1	0	2	0	1	1
CGC	0	2	0	2	461	0	1	0	0	0	0	1	2	1	1	0	0	0	0	0	3
CGG	0	0	0	0	395	1	0	0	0	0	1	0	0	0	0	0	0	0	0	0	0
CGT	0	1	0	0	377	1	0	0	2	0	1	0	1	0	0	1	0	0	0	0	2
CTA	1	0	1	0	676	6	2	2	2	0	1	0	1	1	2	0	1	2	1	4	2
CTC	1	0	0	3	389	3	2	0	0	0	0	2	0	1	1	0	0	1	0	2	4
CTG	1	0	0	1	435	2	1	0	0	0	1	0	0	0	0	1	0	0	1	1	5
CTT	1	0	1	2	611	4	3	2	0	1	1	1	0	0	1	1	1	0	0	0	2
GAA	3	2	0	18	1089	12	6	3	2	1	1	2	1	2	7	9	2	3	7	7	8
GAC	1	0	0	2	532	1	3	1	4	0	2	1	2	1	3	1	2	0	5	2	5
GAG	1	1	0	11	654	3	0	1	1	0	0	0	1	1	0	2	2	1	3	7	7
GAT	5	0	0	17	807	1	12	4	6	3	2	2	1	2	0	4	2	3	9	3	7
GCA	2	1	0	16	533	4	1	7	2	0	1	2	2	0	2	3	3	3	4	3	15
GCC	1	0	0	12	328	4	0	1	2	2	3	0	2	1	1	0	1	3	1	0	3
GCG	1	0	1	19	469	3	0	0	1	2	0	2	0	1	3	1	0	0	2	5	5
GCT	2	1	1	13	418	3	2	2	3	2	4	2	2	0	3	2	5	4	4	1	9
GGA	0	0	0	11	737	5	0	1	0	1	2	1	1	0	0	1	2	2	2	5	5
GGC	0	0	0	2	514	3	0	0	1	0	1	0	1	0	0	0	1	0	3	2	4
GGG	0	0	0	6	470	2	1	3	0	1	0	0	0	0	1	1	2	1	0	0	2
GGT	0	0	0	6	492	4	0	4	0	0	0	2	1	1	0	1	1	2	1	2	4
GTA	0	2	0	9	868	8	3	10	1	4	7	0	1	3	3	3	5	11	8	10	14
GTC	0	1	1	2	359	3	4	1	3	2	1	2	0	2	2	1	1	1	1	3	2
GTG	1	0	0	6	464	1	1	0	0	1	0	1	0	2	3	0	3	3	2	1	5
GTT	3	1	2	8	454	4	4	3	2	4	0	2	3	1	0	1	3	5	3	5	14
TAA	1	1	0	9	2012	9	3	8	2	4	3	3	2	3	25	32	7	7	4	7	14
TAC	0	1	0	6	956	9	4	0	3	2	2	1	2	0	1	1	2	0	2	2	2
TAG	2	0	0	6	982	6	7	0	1	1	1	1	2	1	0	1	0	0	3	3	1
TAT	0	0	1	21	1209	2	15	0	5	2	2	1	3	1	1	2	8	6	9	5	11
TCA	0	0	0	1	718	11	3	2	0	0	3	0	1	1	1	2	1	1	2	2	5
TCC	0	0	0	1	378	1	2	0	1	0	1	0	0	0	0	0	1	0	1	0	2
TCG	0	0	0	0	397	4	0	1	0	0	0	0	0	2	0	2	0	3	0	2	3
TCT	0	0	0	2	492	2	0	1	0	1	0	1	0	0	0	0	0	2	3	1	2
TGA	0	0	0	2	708	2	1	2	0	1	2	0	0	0	0	0	1	0	1	4	1
TGC	0	0	0	2	698	1	2	0	2	1	0	0	0	0	0	0	0	0	1	0	2
TGG	0	0	0	2	524	2	0	1	0	0	1	0	1	0	0	0	1	1	0	0	0
TGT	0	0	1	1	491	0	1	0	0	0	2	1	1	0	1	1	0	2	1	4	0
TTA	1	0	0	5	1017	2	2	6	0	1	1	0	2	1	2	0	4	8	16	9	8
TTC	2	0	0	2	570	6	6	2	2	2	2	1	0	0	0	2	0	2	1	2	6
TTG	0	1	0	1	596	4	1	0	0	0	1	1	0	1	0	2	0	0	2	0	4
TTT	4	3	6	5	391	10	12	13	26	13	4	5	3	5	5	6	7	6	7	6	12
Number of transcripts with different TSSs according to the first randomized site (for strong promoter) - 1st seq
Position	-4	-3	-2	-1	1	2	3	4	5	6	7	8	9	10	11	12	13	14	15	16	17
Sequence	A	A	A	C	T	N	N	N	N	N	N	N	N	N	N	N	N	N	N	N	N
5´-UTR base (+2)	30	29	28	27	26	25	24	23	22	21	20	19	18	17	16	15	14	13	12	11	10
A	1	5	112	40	761	2562	91	52	68	79	275	275	101	27	18	22	32	20	15	26	67
C	2	1	19	130	1170	145	94	50	30	17	88	119	42	8	10	9	6	6	8	15	26
G	1	1	2	30	777	1220	63	28	27	23	61	73	13	14	8	7	7	2	5	8	25
T	0	1	16	39	185	211	418	93	39	92	395	406	127	23	14	16	16	15	15	28	45
Number of transcripts with different TSSs according to the first two randomized sites (for strong promoter) - 1st seq
POS	-4	-3	-2	-1	1	2	3	4	5	6	7	8	9	10	11	12	13	14	15	16	17
Sequence	A	A	A	C	T	N	N	N	N	N	N	N	N	N	N	N	N	N	N	N	N
UTR bases (+2 & +3)	30	29	28	27	26	25	24	23	22	21	20	19	18	17	16	15	14	13	12	11	10
AA	1	4	0	13	321	526	28	17	25	16	111	106	24	10	9	9	14	8	2	8	23
AC	0	1	111	13	69	623	13	5	12	12	15	28	10	4	2	2	2	4	2	3	12
AG	0	0	0	6	161	671	18	7	7	11	27	21	12	2	3	1	5	2	5	8	12
AT	0	0	1	8	210	742	32	23	24	40	122	120	55	11	4	10	11	6	6	7	20
CA	0	0	3	27	524	44	53	17	15	8	35	37	14	3	2	5	1	0	4	4	11
CC	0	0	2	15	221	60	7	12	4	0	4	9	2	0	2	2	1	5	1	3	3
CG	1	1	2	16	254	12	22	11	4	3	4	15	2	2	2	0	3	0	1	3	2
CT	1	0	12	72	171	29	12	10	7	6	45	58	24	3	4	2	1	1	2	5	10
GA	0	0	0	9	317	278	16	7	6	6	26	21	7	5	4	0	2	0	3	2	9
GC	0	0	0	11	128	406	15	7	6	12	5	8	2	3	0	0	0	0	1	2	7
GG	1	0	0	9	145	179	11	6	9	1	2	5	1	0	0	5	0	1	1	2	4
GT	0	1	2	1	187	357	21	8	6	4	28	39	3	6	4	2	5	1	0	2	5
TA	0	0	5	13	71	64	274	25	10	43	189	193	68	8	3	8	11	7	5	13	13
TC	0	1	7	21	88	48	11	25	4	11	30	47	9	3	3	1	2	3	5	5	11
TG	0	0	3	5	21	97	121	14	11	10	51	39	15	2	3	2	0	2	2	3	7
TT	0	0	1	0	5	2	12	29	14	28	125	127	35	10	5	5	3	3	3	7	14
Number of transcripts with different TSSs according to the first three randomized sites (for strong promoter) - 1st seq
Position	-4	-3	-2	-1	1	2	3	4	5	6	7	8	9	10	11	12	13	14	15	16	17
Sequence	A	A	A	C	T	N	N	N	N	N	N	N	N	N	N	N	N	N	N	N	N
UTR bases (+2 to +4)	30	29	28	27	26	25	24	23	22	21	20	19	18	17	16	15	14	13	12	11	10
AAA	0	1	0	5	52	72	7	9	5	7	62	37	13	4	4	4	10	4	0	3	6
AAC	1	3	0	5	108	102	4	2	3	2	9	13	0	2	4	3	1	3	1	1	4
AAG	0	0	0	2	79	215	8	3	3	5	18	11	0	1	1	1	2	1	1	0	5
AAT	0	0	0	1	82	137	9	3	14	2	22	45	11	3	0	1	1	0	0	4	8
ACA	0	0	29	3	27	226	4	4	4	6	6	8	1	0	0	1	0	0	0	1	3
ACC	0	0	17	3	19	138	3	0	5	3	0	3	3	1	0	0	1	0	0	1	4
ACG	0	1	15	5	11	123	4	0	1	1	1	3	0	0	0	0	0	2	1	0	2
ACT	0	0	50	2	12	136	2	1	2	2	8	14	6	3	2	1	1	2	1	1	3
AGA	0	0	0	2	53	214	8	2	1	5	10	13	7	0	2	0	3	2	2	3	6
AGC	0	0	0	2	51	131	4	3	5	2	2	1	2	0	0	0	0	0	1	2	1
AGG	0	0	0	2	28	177	6	0	0	2	2	2	0	0	0	0	0	0	0	0	0
AGT	0	0	0	0	29	149	0	2	1	2	13	5	3	2	1	1	2	0	2	3	5
ATA	0	0	0	3	85	199	11	12	4	12	54	48	18	4	2	3	7	4	2	3	7
ATC	0	0	1	2	40	145	3	2	5	3	12	18	8	1	0	0	2	1	1	0	3
ATG	0	0	0	1	46	243	13	4	6	9	15	12	8	3	0	0	1	0	1	2	5
ATT	0	0	0	2	39	155	5	5	9	16	41	42	21	3	2	7	1	1	2	2	5
CAA	0	0	0	8	176	20	8	7	8	3	15	13	6	1	0	4	0	0	3	2	3
CAC	0	0	2	2	94	4	15	4	0	0	3	4	2	0	0	0	1	0	0	0	3
CAG	0	0	0	8	93	8	10	2	3	4	3	5	0	1	1	1	0	0	0	0	2
CAT	0	0	1	9	161	12	20	4	4	1	14	15	6	1	1	0	0	0	1	2	3
CCA	0	0	0	8	64	21	2	2	3	0	1	2	1	0	1	1	0	2	0	2	0
CCC	0	0	0	1	61	10	1	4	0	0	1	1	0	0	0	0	1	1	0	0	1
CCG	0	0	1	2	44	11	2	4	1	0	0	3	0	0	1	1	0	2	1	1	0
CCT	0	0	1	4	52	18	2	2	0	0	2	3	1	0	0	0	0	0	0	0	2
CGA	1	0	0	6	67	6	5	3	2	1	3	4	1	1	1	0	1	0	0	0	1
CGC	0	0	0	4	76	2	4	1	0	0	0	2	0	0	0	0	2	0	1	0	1
CGG	0	1	1	6	64	2	3	3	1	0	0	5	0	0	0	0	0	0	0	1	0
CGT	0	0	1	0	47	2	10	4	1	2	1	4	1	1	1	0	0	0	0	2	0
CTA	0	0	3	35	55	11	4	5	0	2	20	27	7	1	0	2	0	0	2	1	0
CTC	0	0	4	7	24	2	3	0	2	0	5	9	2	0	2	0	1	1	0	2	4
CTG	0	0	3	5	26	9	1	3	2	0	5	8	3	1	1	0	0	0	0	0	2
CTT	1	0	2	25	66	7	4	2	3	4	15	14	12	1	1	0	0	0	0	2	4
GAA	0	0	0	2	110	105	6	3	3	2	16	6	2	2	1	0	0	0	1	0	2
GAC	0	0	0	2	68	29	6	1	1	1	2	0	1	1	1	0	0	0	1	0	1
GAG	0	0	0	1	75	80	2	1	0	2	4	2	1	1	0	0	0	0	0	2	1
GAT	0	0	0	4	64	64	2	2	2	1	4	13	3	1	2	0	2	0	1	0	5
GCA	0	0	0	3	48	130	5	4	4	5	2	2	0	1	0	0	0	0	0	0	5
GCC	0	0	0	4	27	73	6	1	0	3	0	0	0	0	0	0	0	0	0	0	0
GCG	0	0	0	2	32	116	2	0	2	0	0	1	1	1	0	0	0	0	0	0	0
GCT	0	0	0	2	21	87	2	2	0	4	3	5	1	1	0	0	0	0	1	2	2
GGA	1	0	0	2	35	61	3	5	2	0	1	2	1	0	0	1	0	1	1	1	0
GGC	0	0	0	6	50	42	3	1	0	0	0	0	0	0	0	0	0	0	0	0	2
GGG	0	0	0	1	29	36	3	0	4	0	0	0	0	0	0	2	0	0	0	0	0
GGT	0	0	0	0	31	40	2	0	3	1	1	3	0	0	0	2	0	0	0	1	2
GTA	0	0	2	1	85	100	3	2	2	1	12	15	2	0	2	1	1	0	0	1	2
GTC	0	0	0	0	32	69	3	1	4	2	2	5	0	4	1	0	3	0	0	0	1
GTG	0	0	0	0	41	85	11	4	0	1	3	7	0	1	0	0	0	0	0	0	2
GTT	0	1	0	0	29	103	4	1	0	0	11	12	1	1	1	1	1	1	0	1	0
TAA	0	0	0	5	32	26	47	4	3	19	78	71	19	3	2	4	2	2	4	4	6
TAC	0	0	3	1	12	7	71	4	3	5	20	23	14	4	0	3	1	2	0	3	1
TAG	0	0	0	6	13	15	103	2	1	8	28	39	6	0	1	0	2	0	0	2	2
TAT	0	0	2	1	14	16	53	15	3	11	63	60	29	1	0	1	6	3	1	4	4
TCA	0	1	4	7	41	24	6	15	0	4	11	10	4	1	1	0	0	0	0	2	4
TCC	0	0	1	5	15	12	3	0	2	1	5	6	2	0	0	0	0	3	1	0	1
TCG	0	0	1	3	14	4	0	9	0	3	3	5	1	0	0	1	0	0	1	0	2
TCT	0	0	1	6	18	8	2	1	2	3	11	26	2	2	2	0	2	0	3	3	4
TGA	0	0	0	1	5	50	41	6	4	4	16	14	7	1	1	0	0	0	0	0	2
TGC	0	0	0	1	10	11	36	2	1	1	6	7	0	0	1	1	0	0	0	0	0
TGG	0	0	2	2	5	15	12	5	0	1	12	5	3	0	1	0	0	1	1	1	0
TGT	0	0	1	1	1	21	32	1	6	4	17	13	5	1	0	1	0	1	1	2	5
TTA	0	0	1	0	3	0	6	17	2	11	29	48	18	1	2	2	1	1	1	4	3
TTC	0	0	0	0	0	1	0	1	4	3	24	20	4	3	0	2	0	0	0	1	2
TTG	0	0	0	0	1	0	6	8	5	2	23	22	2	0	1	0	0	0	1	0	2
TTT	0	0	0	0	1	1	0	3	3	12	49	37	11	6	2	1	2	2	1	2	7
Number of transcripts with different TSSs according to the first randomized site (for weak promoter) - 1st seq
Position	-4	-3	-2	-1	1	2	3	4	5	6	7	8	9	10	11	12	13	14	15	16	17
Sequence	T	T	G	C	A	N	N	N	N	N	N	N	N	N	N	N	N	N	N	N	N
5´-UTR base (+2)	30	29	28	27	26	25	24	23	22	21	20	19	18	17	16	15	14	13	12	11	10
A	3	15	8	181	1866	100	72	54	44	23	18	11	16	14	19	18	30	28	29	47	85
C	8	1	15	47	2203	68	26	37	39	4	7	4	8	10	6	4	7	8	11	17	27
G	4	7	12	172	3273	129	32	33	45	12	4	16	16	17	12	13	12	12	19	36	51
T	4	6	5	127	2852	130	64	42	22	23	13	12	12	11	30	24	31	19	22	33	63
Number of transcripts with different TSSs according to the first two randomized sites (for weak promoter) - 1st seq
Position	-4	-3	-2	-1	1	2	3	4	5	6	7	8	9	10	11	12	13	14	15	16	17
Sequence	T	T	G	C	A	N	N	N	N	N	N	N	N	N	N	N	N	N	N	N	N
UTR bases (+2 & +3)	30	29	28	27	26	25	24	23	22	21	20	19	18	17	16	15	14	13	12	11	10
AA	0	5	2	6	93	18	36	6	10	10	7	2	4	6	12	3	12	12	6	21	37
AC	1	4	1	61	303	16	6	6	8	3	0	3	2	2	2	5	5	7	6	3	11
AG	1	2	3	64	1028	35	18	18	15	3	5	3	4	3	2	3	2	4	6	14	19
AT	1	4	2	50	442	31	12	24	11	7	6	3	6	3	3	7	11	5	11	9	18
CA	2	1	12	18	782	25	14	10	14	2	2	2	1	3	0	2	4	1	2	8	9
CC	1	0	1	6	366	12	3	5	9	0	1	2	1	3	1	0	1	3	4	2	5
CG	2	0	1	8	565	14	6	14	6	1	1	0	1	2	3	0	0	2	0	2	4
CT	3	0	1	15	490	17	3	8	10	1	3	0	5	2	2	2	2	2	5	5	9
GA	3	1	1	45	1056	43	12	9	20	3	1	5	6	7	3	4	2	3	6	11	13
GC	1	3	4	62	577	30	4	10	11	3	1	3	3	3	5	1	2	3	3	8	16
GG	0	1	4	41	945	31	10	8	4	5	1	4	4	3	3	4	2	4	2	7	11
GT	0	2	3	24	695	25	6	6	10	1	1	4	3	4	1	4	6	2	8	10	11
TA	2	5	1	65	1188	56	27	16	6	13	5	3	4	6	22	17	18	7	12	14	27
TC	1	0	0	23	448	26	7	4	2	1	2	4	2	2	2	3	4	0	2	6	7
TG	0	0	0	18	767	24	11	9	1	6	3	2	2	2	5	1	2	6	2	3	11
TT	1	1	4	21	449	24	19	13	13	3	3	3	4	1	1	3	7	6	6	10	18
Number of transcripts with different TSSs according to the first three randomized sites (for weak promoter) - 1st seq
Position	-4	-3	-2	-1	1	2	3	4	5	6	7	8	9	10	11	12	13	14	15	16	17
Sequence	T	T	G	C	A	N	N	N	N	N	N	N	N	N	N	N	N	N	N	N	N
UTR bases (+2 to +4)	30	29	28	27	26	25	24	23	22	21	20	19	18	17	16	15	14	13	12	11	10
AAA	0	2	0	2	22	7	14	3	5	1	4	0	2	2	5	2	5	2	3	11	13
AAC	0	0	1	1	14	2	4	0	2	3	1	1	2	1	0	0	1	2	1	3	5
AAG	0	0	1	2	31	4	13	1	2	4	0	1	0	2	6	1	3	4	1	4	9
AAT	0	3	0	1	26	5	5	2	1	2	2	0	0	1	1	0	3	4	1	3	10
ACA	1	0	0	25	100	4	0	4	3	0	0	1	0	0	0	2	2	1	1	1	5
ACC	0	1	1	7	84	6	2	1	3	1	0	1	1	0	1	1	1	2	2	1	1
ACG	0	1	0	16	47	1	0	0	1	2	0	0	0	2	1	1	1	3	2	0	2
ACT	0	2	0	13	72	5	4	1	1	0	0	1	1	0	0	1	1	1	1	1	3
AGA	0	1	2	16	264	15	3	3	2	1	1	1	4	2	0	1	1	1	1	4	4
AGC	0	0	0	14	344	9	4	7	5	2	1	0	0	1	2	1	0	1	1	1	5
AGG	0	0	1	23	219	4	7	5	6	0	2	1	0	0	0	0	0	1	3	4	4
AGT	1	1	0	11	201	7	4	3	2	0	1	1	0	0	0	1	1	1	1	5	6
ATA	0	2	0	17	174	10	5	16	5	4	1	0	4	0	0	4	4	2	6	6	8
ATC	0	0	0	10	94	11	4	2	5	1	1	0	1	0	2	2	2	0	1	0	1
ATG	0	2	1	12	87	5	1	4	0	2	1	1	1	0	0	0	4	1	3	1	5
ATT	1	0	1	11	87	5	2	2	1	0	3	2	0	3	1	1	1	2	1	2	4
CAA	1	0	3	5	254	9	4	6	6	1	0	0	0	0	0	1	3	0	0	3	2
CAC	1	0	5	6	162	5	5	0	3	0	1	1	0	1	0	0	0	0	1	2	1
CAG	0	1	4	6	153	6	1	1	1	0	1	0	1	0	0	0	0	0	0	0	2
CAT	0	0	0	1	213	5	4	3	4	1	0	1	0	2	0	1	1	1	1	3	4
CCA	0	0	1	2	101	1	1	2	0	0	0	0	0	0	0	0	0	0	2	2	2
CCC	0	0	0	0	84	4	0	1	3	0	0	1	0	0	1	0	1	1	0	0	1
CCG	1	0	0	2	83	2	2	0	2	0	0	1	1	1	0	0	0	1	2	0	2
CCT	0	0	0	2	98	5	0	2	4	0	1	0	0	2	0	0	0	1	0	0	0
CGA	0	0	0	3	151	0	0	4	4	1	0	0	0	0	0	0	0	0	0	1	2
CGC	2	0	1	1	150	6	2	4	1	0	0	0	1	1	1	0	0	1	0	1	0
CGG	0	0	0	1	155	1	3	2	1	0	0	0	0	1	2	0	0	0	0	0	0
CGT	0	0	0	3	109	7	1	4	0	0	1	0	0	0	0	0	0	1	0	0	2
CTA	0	0	0	2	146	3	0	3	3	1	2	0	2	1	2	2	0	1	0	4	2
CTC	1	0	1	3	91	4	0	0	2	0	1	0	2	0	0	0	1	0	1	0	3
CTG	1	0	0	4	94	4	1	1	2	0	0	0	1	0	0	0	0	1	3	1	1
CTT	1	0	0	6	159	6	2	4	3	0	0	0	0	1	0	0	1	0	1	0	3
GAA	2	1	1	18	357	14	4	8	5	1	1	3	2	1	0	2	1	0	0	4	7
GAC	0	0	0	7	204	4	0	0	9	1	0	0	1	1	1	0	0	2	1	0	3
GAG	0	0	0	10	247	12	3	1	4	1	0	1	0	2	0	1	0	0	2	1	2
GAT	1	0	0	10	248	13	5	0	2	0	0	1	3	3	2	1	1	1	3	6	1
GCA	1	2	2	14	173	7	1	2	2	0	1	1	1	1	2	0	0	2	1	3	6
GCC	0	0	0	12	100	4	1	0	3	1	0	1	0	0	0	0	2	0	1	1	2
GCG	0	1	1	25	188	15	1	3	3	0	0	1	1	1	2	0	0	1	1	2	3
GCT	0	0	1	11	116	4	1	5	3	2	0	0	1	1	1	1	0	0	0	2	5
GGA	0	0	0	13	289	9	1	0	1	2	0	1	0	0	2	1	1	1	0	0	4
GGC	0	0	0	6	251	8	1	2	1	2	0	1	1	2	0	1	0	0	0	4	1
GGG	0	1	1	16	212	6	5	3	2	0	0	2	3	0	1	1	0	2	0	2	4
GGT	0	0	3	6	193	8	3	3	0	1	1	0	0	1	0	1	1	1	2	1	2
GTA	0	1	0	11	275	5	2	4	5	0	0	1	1	0	0	1	3	2	5	3	9
GTC	0	1	0	5	112	9	2	0	3	0	0	2	0	1	0	1	1	0	1	2	0
GTG	0	0	3	4	182	6	2	1	1	0	0	1	1	0	1	0	1	0	1	1	2
GTT	0	0	0	4	126	5	0	1	1	1	1	0	1	3	0	2	1	0	1	4	0
TAA	1	2	0	27	485	22	10	6	1	4	2	2	2	2	19	14	15	3	5	8	11
TAC	0	1	0	10	227	13	4	2	3	3	1	0	1	1	1	1	0	1	2	2	2
TAG	0	1	1	11	220	11	6	3	1	3	0	0	0	3	0	2	1	2	1	1	6
TAT	1	1	0	17	256	10	7	5	1	3	2	1	1	0	2	0	2	1	4	3	8
TCA	1	0	0	8	190	10	2	3	1	1	1	1	1	1	2	3	2	0	1	3	2
TCC	0	0	0	2	105	3	0	0	1	0	0	0	0	1	0	0	0	0	0	1	0
TCG	0	0	0	5	86	4	2	0	0	0	0	1	0	0	0	0	2	0	1	2	1
TCT	0	0	0	8	67	9	3	1	0	0	1	2	1	0	0	0	0	0	0	0	4
TGA	0	0	0	11	212	7	3	3	0	1	1	1	2	1	2	0	1	2	0	1	3
TGC	0	0	0	2	238	6	4	4	0	2	0	1	0	1	2	0	0	3	1	1	3
TGG	0	0	0	3	177	4	3	1	0	1	0	0	0	0	1	1	0	1	0	0	4
TGT	0	0	0	2	140	7	1	1	1	2	2	0	0	0	0	0	1	0	1	1	1
TTA	0	0	1	11	201	8	6	6	0	0	1	1	0	0	0	1	2	4	5	5	8
TTC	0	0	0	5	109	8	6	4	3	0	0	0	1	0	0	0	2	0	0	3	1
TTG	0	0	0	3	101	5	5	0	2	2	1	1	0	0	1	1	2	1	0	0	3
TTT	1	1	3	2	38	3	2	3	8	1	1	1	3	1	0	1	1	1	1	2	6
