# Supplementary material for: A reporter system coupled with high-throughput sequencing unveils key bacterial transcription and translation determinants
Source: Nat Commun. 2017 Aug 28;8:368. doi: 10.1038/s41467-017-00239-7 (PMC5573727; doi:10.1038/s41467-017-00239-7)
Supplement: Supplementary file 6 — Supplementary Data 5 [file 41467_2017_239_MOESM6_ESM.xlsx]

## Sheet: Sheet1
Supplementary Data 5. Pearson correlation between mRNA folding energy and DAMRatio
Folding energy was calculated using NuPACK, and the folding regions were moved (folding start varied from position -5 to 20 of the mRNA; and folding end from position 10 to 99, from the ATG, see Methods). The values are pseudocoloured to highlight the differences.
a. Strong promoter
	Folding end
	UTR																Dam coding sequence
Folding start	10	11	12	13	14	15	16	17	18	19	20	21	22	23	24	25	26	27	28	29	30	31	32	33	34	35	36	37	38	39	40	41	42	43	44	45	46	47	48	49	50	51	52	53	54	55	56	57	58
-5	-0.0353454	-0.0375729	-0.0370225	-0.0381492	-0.0374487	-0.0373922	-0.0395646	-0.0426755	-0.0431463	-0.0388592	-0.0265258	-0.00789864	0.0140486	0.0353863	0.0562747	0.0807551	0.101947	0.111422	0.12337	0.139852	0.150394	0.200786	0.235722	0.242276	0.247064	0.250429	0.25223	0.253127	0.253784	0.252052	0.27503	0.289501	0.313963	0.318689	0.316611	0.314907	0.312881	0.311235	0.309695	0.303213	0.294389	0.291601	0.312132	0.324696	0.344274	0.339412	0.330684	0.328859	0.316139
-4		-0.0382501	-0.036823	-0.0368871	-0.0357308	-0.0357866	-0.0381629	-0.0415105	-0.0423243	-0.0381266	-0.0256761	-0.00708224	0.0149674	0.0363648	0.0571185	0.0818489	0.103139	0.112623	0.124544	0.14102	0.151559	0.202166	0.237025	0.243543	0.248314	0.251694	0.253501	0.254396	0.255025	0.253217	0.276172	0.290521	0.314956	0.319601	0.317501	0.315783	0.313741	0.312094	0.310705	0.305074	0.296014	0.29316	0.313607	0.326001	0.345251	0.340298	0.331526	0.32979	0.317069
-3			-0.0339697	-0.0337686	-0.0326264	-0.0332501	-0.0359268	-0.0398001	-0.0409669	-0.0367826	-0.0243815	-0.0055573	0.0170479	0.0386997	0.0594661	0.0845274	0.106235	0.115687	0.127525	0.14381	0.154263	0.205205	0.239834	0.246316	0.25105	0.254426	0.256231	0.257119	0.257739	0.255849	0.278744	0.292813	0.317202	0.321645	0.319493	0.317728	0.315614	0.313929	0.312583	0.307262	0.298137	0.295253	0.315652	0.325319	0.346884	0.341303	0.332271	0.330648	0.317723
-2				-0.02614	-0.0265815	-0.0285108	-0.0325567	-0.0370639	-0.0389984	-0.0350146	-0.0222466	-0.00245279	0.0214982	0.0444086	0.0661987	0.0922424	0.114081	0.123432	0.134897	0.150347	0.160688	0.204205	0.237685	0.244583	0.249794	0.253372	0.25528	0.256213	0.256806	0.255155	0.27875	0.292612	0.317526	0.321613	0.319299	0.317399	0.315144	0.313399	0.312021	0.307038	0.299109	0.296527	0.314396	0.319582	0.342244	0.338014	0.329009	0.326944	0.313001
-1					-0.0190737	-0.0240093	-0.0294451	-0.0351802	-0.0380994	-0.0342043	-0.0197838	0.00211869	0.0277556	0.0526389	0.0762089	0.102885	0.123966	0.133174	0.144198	0.159138	0.169143	0.194575	0.213275	0.222571	0.22962	0.233373	0.235398	0.236318	0.23697	0.236918	0.263204	0.279071	0.306058	0.310937	0.308654	0.306796	0.304557	0.302857	0.301489	0.297246	0.291916	0.291084	0.3012	0.302004	0.326819	0.327939	0.321277	0.316244	0.301707
0						-0.0217688	-0.0275195	-0.0330686	-0.0357645	-0.0311352	-0.015732	0.00690492	0.0331335	0.0585159	0.0827437	0.109528	0.129699	0.138897	0.149758	0.163847	0.173873	0.195767	0.21396	0.222464	0.226303	0.228583	0.229885	0.230431	0.231096	0.231649	0.25932	0.275122	0.302837	0.3078	0.305596	0.303665	0.301417	0.299794	0.298448	0.294268	0.29047	0.292358	0.299711	0.300409	0.324435	0.324679	0.317316	0.31182	0.296963
1							-0.0104716	-0.0161019	-0.018553	-0.013982	0.00160844	0.024651	0.0510385	0.0763134	0.099882	0.125743	0.144396	0.152529	0.163528	0.175024	0.181938	0.203322	0.22008	0.22586	0.228437	0.229924	0.230834	0.23126	0.2321	0.234886	0.263568	0.280116	0.307923	0.313379	0.311527	0.309963	0.30806	0.306842	0.305695	0.301952	0.296769	0.296617	0.302829	0.303465	0.326285	0.325411	0.316212	0.310407	0.296552
2								-0.0146912	-0.016231	-0.0103429	0.00597041	0.0295373	0.0563356	0.0815504	0.104518	0.130098	0.148492	0.156619	0.167673	0.177942	0.183972	0.204635	0.220194	0.224991	0.227324	0.228312	0.22902	0.229415	0.230327	0.234086	0.262479	0.277225	0.303708	0.308003	0.306834	0.305889	0.304313	0.303413	0.302453	0.299032	0.293204	0.293081	0.298961	0.299346	0.323001	0.321229	0.309897	0.301527	0.284701
3									-0.015362	-0.00796402	0.00992259	0.034343	0.0616805	0.0868411	0.10951	0.134587	0.152374	0.160559	0.171203	0.180429	0.185809	0.205203	0.219428	0.223684	0.225377	0.226059	0.226714	0.227075	0.227917	0.23173	0.259765	0.273229	0.299423	0.303221	0.302473	0.301843	0.300629	0.299942	0.299181	0.295609	0.289138	0.289154	0.294076	0.294141	0.317737	0.315123	0.301413	0.291342	0.272602
4										-0.00340091	0.0165327	0.0414935	0.0687863	0.0937466	0.115178	0.13927	0.15609	0.164032	0.174185	0.1822	0.186476	0.204919	0.217198	0.219883	0.221207	0.221807	0.222341	0.222623	0.223344	0.227778	0.256195	0.269351	0.295455	0.298986	0.298408	0.297912	0.296836	0.296211	0.295543	0.291855	0.284189	0.283708	0.288096	0.287622	0.311318	0.307728	0.292682	0.281634	0.261534
5											0.0215263	0.0462818	0.0728856	0.0973581	0.117826	0.141162	0.157473	0.165128	0.175129	0.182175	0.186096	0.202723	0.212542	0.214223	0.21518	0.215563	0.21594	0.216176	0.216559	0.221623	0.25188	0.266645	0.293346	0.29695	0.296279	0.295788	0.294635	0.294034	0.293339	0.289098	0.280269	0.279715	0.283101	0.281746	0.304376	0.299416	0.282311	0.27032	0.249956
6												0.0546597	0.0797391	0.102406	0.121505	0.143524	0.158643	0.166006	0.17587	0.181896	0.184693	0.198796	0.206122	0.206791	0.207061	0.207131	0.207425	0.207594	0.208035	0.214799	0.246488	0.262638	0.288911	0.292252	0.291808	0.291408	0.290135	0.289522	0.288742	0.283927	0.27437	0.273543	0.275866	0.274143	0.295298	0.289641	0.271028	0.25882	0.239135
7													0.0853866	0.106716	0.123796	0.143661	0.157683	0.164584	0.173773	0.178154	0.179567	0.192165	0.197556	0.197051	0.196713	0.19654	0.196645	0.196753	0.197403	0.20661	0.240225	0.257687	0.283851	0.287481	0.286917	0.286475	0.28495	0.284187	0.283326	0.278073	0.267402	0.265934	0.26749	0.265165	0.284738	0.278009	0.257453	0.246437	0.228392
8														0.105326	0.120937	0.138986	0.15192	0.158253	0.166608	0.169361	0.169878	0.181845	0.186238	0.185044	0.184224	0.183776	0.183754	0.18384	0.18479	0.196652	0.232079	0.251087	0.276815	0.280338	0.279395	0.278589	0.276691	0.275778	0.274906	0.269306	0.257491	0.255286	0.25624	0.253586	0.271809	0.264481	0.242282	0.23226	0.216697
9															0.112293	0.129747	0.142756	0.148849	0.157079	0.159607	0.159173	0.170998	0.174544	0.172738	0.171619	0.170989	0.170917	0.170963	0.172152	0.186961	0.223849	0.243589	0.268902	0.272202	0.27087	0.269683	0.267647	0.266624	0.265679	0.259643	0.247085	0.244222	0.244774	0.241947	0.259655	0.252115	0.228568	0.218899	0.204254
10																0.115577	0.128814	0.134243	0.142625	0.145019	0.144416	0.156327	0.159248	0.156847	0.155538	0.1548	0.154747	0.154773	0.156189	0.173743	0.211947	0.232409	0.257519	0.260457	0.258969	0.257631	0.255585	0.254452	0.253471	0.246928	0.233346	0.229863	0.23033	0.227524	0.24471	0.236438	0.212065	0.203185	0.190528
11																	0.10963	0.114782	0.12348	0.12661	0.125865	0.138123	0.141494	0.139505	0.138448	0.137642	0.137641	0.137737	0.139198	0.159164	0.199596	0.221166	0.246267	0.249225	0.24749	0.245916	0.243885	0.242634	0.241565	0.234395	0.21953	0.215617	0.216399	0.213872	0.230875	0.221463	0.196002	0.186796	0.175431
12																		0.0981932	0.107058	0.111494	0.11092	0.122475	0.125718	0.124056	0.123262	0.122656	0.122592	0.122719	0.124285	0.146944	0.188217	0.209355	0.233908	0.236726	0.234898	0.233143	0.231084	0.22971	0.228593	0.220516	0.204529	0.20072	0.201649	0.199252	0.217312	0.206906	0.179734	0.170241	0.160218
13																			0.0905435	0.094392	0.0925758	0.104966	0.108526	0.107218	0.106444	0.105862	0.105794	0.105971	0.107578	0.134115	0.177577	0.199296	0.223786	0.22668	0.224708	0.222636	0.220298	0.218764	0.217599	0.20895	0.191985	0.188136	0.189747	0.187579	0.205296	0.192949	0.164043	0.154568	0.146782
14																				0.078041	0.076626	0.0896951	0.0930964	0.0914723	0.0908437	0.0902131	0.0902281	0.0904276	0.0919361	0.123319	0.169027	0.191302	0.215314	0.217966	0.215543	0.212931	0.21029	0.208468	0.207348	0.198433	0.181313	0.177729	0.179711	0.177443	0.194742	0.179882	0.148129	0.139474	0.134697
15																					0.0617429	0.0754022	0.0781335	0.0763392	0.0755017	0.0746757	0.074711	0.0748858	0.0762133	0.11336	0.159842	0.182666	0.206135	0.208601	0.205736	0.202721	0.199812	0.197902	0.19681	0.187538	0.171342	0.168367	0.170573	0.168009	0.184352	0.167535	0.134194	0.126874	0.125545
16																						0.0622606	0.0653288	0.0639675	0.06257	0.0615118	0.0615317	0.0616892	0.0629515	0.107309	0.154133	0.176581	0.199202	0.201059	0.197635	0.19438	0.191419	0.189561	0.188571	0.179883	0.165264	0.163543	0.165829	0.163032	0.1794	0.160767	0.124864	0.120383	0.123619
17																							0.0470849	0.0466334	0.0454833	0.044457	0.0445359	0.044663	0.0456594	0.0990858	0.146069	0.16757	0.189061	0.190305	0.186725	0.183705	0.181037	0.179243	0.17858	0.172243	0.16022	0.159425	0.16195	0.159143	0.17478	0.154685	0.116818	0.110815	0.114383
18																								0.035721	0.0342929	0.0328853	0.0329116	0.0330148	0.0335382	0.0952366	0.139577	0.158761	0.177967	0.178886	0.175691	0.173052	0.170722	0.169533	0.169362	0.164545	0.153643	0.153172	0.156048	0.153479	0.169063	0.147784	0.106456	0.0987213	0.102767
19																									0.0292656	0.0270858	0.0268639	0.026987	0.0269309	0.0933374	0.133137	0.149432	0.166485	0.167414	0.164731	0.162261	0.160782	0.160607	0.160596	0.156237	0.145609	0.145483	0.149267	0.147585	0.162601	0.137346	0.0913681	0.0857242	0.091477
20																										0.0159927	0.0163946	0.0163946	0.0163121	0.0908172	0.127381	0.142642	0.154744	0.154285	0.151415	0.149489	0.149253	0.149253	0.149253	0.145838	0.13824	0.138986	0.141527	0.14007	0.152241	0.120447	0.0748895	0.0719558	0.0812166
b. Weak promoter
	Folding end
	UTR																Dam coding sequence
Folding start	10	11	12	13	14	15	16	17	18	19	20	21	22	23	24	25	26	27	28	29	30	31	32	33	34	35	36	37	38	39	40	41	42	43	44	45	46	47	48	49	50	51	52	53	54	55	56	57	58
-5	0.0569923	0.0429088	0.0245731	0.0071936	-0.00568373	-0.0140522	-0.0153636	-0.0106714	-0.00177743	0.00982082	0.0256909	0.0441485	0.0649085	0.0830487	0.104528	0.129817	0.14943	0.157499	0.169112	0.180876	0.186339	0.202839	0.217743	0.221907	0.222804	0.222977	0.223096	0.223112	0.222613	0.221317	0.239432	0.249984	0.272926	0.283356	0.285455	0.286922	0.285954	0.284882	0.283606	0.277858	0.272135	0.271881	0.278777	0.282711	0.299172	0.303668	0.305888	0.308818	0.312599
-4		0.0394934	0.0197523	0.0015828	-0.0117222	-0.0196326	-0.0198063	-0.0143919	-0.00416935	0.00809597	0.0249094	0.0449157	0.0661659	0.0848789	0.107252	0.132935	0.151555	0.158548	0.170154	0.181941	0.187423	0.204098	0.218934	0.222934	0.223721	0.223834	0.22392	0.223924	0.223418	0.222734	0.243126	0.252773	0.275853	0.285588	0.287682	0.289114	0.288159	0.287085	0.285777	0.279975	0.274208	0.274381	0.281247	0.285168	0.302828	0.307921	0.309999	0.312547	0.314538
-3			0.0251135	0.0065328	-0.00713971	-0.0144797	-0.0144306	-0.0086158	0.00169167	0.0146679	0.0326665	0.0536848	0.0754427	0.094311	0.117085	0.142993	0.162075	0.168638	0.179492	0.190384	0.195826	0.212633	0.227208	0.230997	0.231651	0.23172	0.231785	0.231762	0.231114	0.229808	0.249714	0.257191	0.280115	0.288917	0.291039	0.29243	0.291381	0.290219	0.288878	0.283046	0.27732	0.277886	0.284721	0.288668	0.307945	0.314074	0.316478	0.318747	0.318278
-2				-0.0571879	-0.0677899	-0.0715516	-0.0674013	-0.0561118	-0.039864	-0.0201066	0.00314753	0.0287274	0.0541818	0.0767711	0.102407	0.130154	0.150508	0.15826	0.170362	0.182497	0.18837	0.205928	0.220658	0.224402	0.224962	0.224828	0.22476	0.224722	0.223958	0.222936	0.246738	0.264679	0.29067	0.300822	0.300378	0.299758	0.296841	0.294252	0.291733	0.282648	0.274276	0.27544	0.282663	0.286317	0.310081	0.315804	0.318175	0.31883	0.313569
-1					-0.0742261	-0.0767272	-0.0706926	-0.0574326	-0.0397093	-0.0189875	0.0057604	0.0326652	0.0597862	0.0834994	0.108822	0.135995	0.156233	0.164086	0.176215	0.188785	0.195019	0.213439	0.228252	0.231635	0.231964	0.231704	0.231545	0.231365	0.230176	0.22934	0.254154	0.270877	0.297292	0.307323	0.307021	0.306178	0.30321	0.300617	0.298059	0.294014	0.291204	0.291066	0.297217	0.299393	0.317053	0.317242	0.317706	0.317152	0.311216
0						-0.0687013	-0.0608473	-0.0458368	-0.0271209	-0.00568	0.0193035	0.0465646	0.0736401	0.0965178	0.121192	0.148092	0.168287	0.175843	0.187342	0.199022	0.204918	0.222982	0.237176	0.240068	0.240107	0.239632	0.239375	0.23911	0.237866	0.237072	0.26206	0.278279	0.304589	0.314469	0.315206	0.314746	0.312768	0.310907	0.309003	0.305218	0.301099	0.300575	0.305979	0.306714	0.322905	0.322236	0.322022	0.320883	0.314343
1							-0.0111441	0.00399565	0.022932	0.0442764	0.0678699	0.0932553	0.117604	0.137983	0.160322	0.185301	0.203178	0.209672	0.219619	0.228381	0.232334	0.247935	0.259244	0.260565	0.259747	0.258595	0.258036	0.2577	0.256448	0.257284	0.283664	0.300532	0.32591	0.334299	0.334241	0.333131	0.330943	0.328994	0.326999	0.323095	0.317931	0.317378	0.320948	0.320535	0.336248	0.33542	0.332829	0.330701	0.32363
2								0.050642	0.0674776	0.0864632	0.107998	0.130306	0.151066	0.168665	0.187994	0.210307	0.226139	0.23142	0.239944	0.24574	0.248	0.261909	0.270742	0.270597	0.268968	0.267448	0.266716	0.266361	0.265339	0.267596	0.294951	0.312986	0.336907	0.343947	0.343309	0.342002	0.339958	0.338486	0.336767	0.332952	0.326214	0.325003	0.326899	0.325564	0.340325	0.339751	0.335882	0.333683	0.326813
3									0.0765927	0.0946699	0.114828	0.134761	0.153279	0.169596	0.187892	0.20929	0.223926	0.228565	0.237312	0.242724	0.24384	0.256384	0.263893	0.26273	0.260434	0.258661	0.257901	0.25752	0.256798	0.260261	0.287745	0.30492	0.327705	0.334062	0.333427	0.332347	0.330534	0.329428	0.328014	0.324677	0.317899	0.315825	0.317104	0.315468	0.330703	0.329589	0.325619	0.322436	0.314375
4										0.0912988	0.11015	0.128981	0.146579	0.161745	0.179059	0.199647	0.214327	0.218743	0.227877	0.233053	0.233489	0.245257	0.252255	0.250345	0.247614	0.245831	0.245001	0.244629	0.244088	0.24938	0.276237	0.292665	0.314812	0.320798	0.31992	0.31894	0.317299	0.316438	0.31518	0.312201	0.305179	0.302566	0.303677	0.302039	0.317171	0.316159	0.31199	0.308596	0.300235
5											0.0998278	0.118388	0.134625	0.149303	0.16596	0.186538	0.201668	0.206139	0.2156	0.220379	0.220249	0.231702	0.2382	0.236068	0.233323	0.231704	0.23091	0.230625	0.230361	0.237211	0.263997	0.279917	0.301456	0.306779	0.305891	0.305002	0.303638	0.302825	0.301615	0.298551	0.290441	0.287323	0.288261	0.286677	0.30273	0.301627	0.296989	0.293582	0.285336
6												0.10595	0.121319	0.135512	0.152382	0.173609	0.189138	0.193782	0.203058	0.206853	0.206567	0.21822	0.224297	0.221932	0.219295	0.217712	0.21713	0.216872	0.216663	0.224039	0.251392	0.267785	0.288999	0.293368	0.292589	0.291813	0.290603	0.289843	0.288572	0.284876	0.275423	0.272086	0.273304	0.271768	0.287731	0.286069	0.280889	0.277389	0.268834
7													0.107898	0.122197	0.139757	0.161535	0.177138	0.18189	0.190932	0.194371	0.194082	0.205733	0.211094	0.208697	0.206322	0.204972	0.204428	0.204195	0.203972	0.212751	0.240763	0.257675	0.278711	0.282998	0.282393	0.281733	0.280396	0.279511	0.278181	0.273627	0.26266	0.258808	0.259925	0.258082	0.274006	0.272163	0.266206	0.263285	0.255401
8														0.109683	0.127672	0.149876	0.165913	0.170644	0.1798	0.182585	0.181877	0.193397	0.197993	0.195548	0.193312	0.19185	0.191316	0.191011	0.190898	0.201537	0.230619	0.248359	0.269436	0.274088	0.273494	0.272724	0.271119	0.270159	0.268611	0.262887	0.250043	0.245462	0.246734	0.24467	0.26027	0.257948	0.25092	0.249166	0.243346
9															0.114122	0.136761	0.152791	0.157534	0.166638	0.168553	0.167416	0.178951	0.182906	0.180134	0.177835	0.176331	0.175731	0.175395	0.175432	0.188725	0.219255	0.239206	0.260743	0.265678	0.265136	0.264214	0.262218	0.26107	0.259321	0.252548	0.238377	0.233146	0.234506	0.232032	0.246653	0.24425	0.237078	0.236694	0.232805
10																0.127026	0.143553	0.148067	0.156998	0.157487	0.155551	0.166802	0.169812	0.166756	0.164442	0.162678	0.161992	0.161624	0.161666	0.177462	0.209907	0.231679	0.253392	0.257629	0.256774	0.255583	0.25342	0.252059	0.250173	0.242519	0.22738	0.222171	0.223477	0.220713	0.234896	0.23188	0.223907	0.225895	0.225209
11																	0.128906	0.133505	0.14285	0.143297	0.1408	0.152514	0.155435	0.152361	0.149582	0.147719	0.147028	0.14671	0.147007	0.166147	0.200427	0.22337	0.244933	0.248818	0.247485	0.246061	0.243625	0.242238	0.240323	0.232269	0.21629	0.210966	0.212453	0.209802	0.223266	0.220431	0.211162	0.214259	0.215877
12																		0.118814	0.127441	0.127928	0.125552	0.137667	0.140927	0.138121	0.13507	0.133071	0.132461	0.132146	0.132526	0.154587	0.190069	0.214045	0.235334	0.238824	0.23706	0.235298	0.232636	0.231054	0.229135	0.220681	0.204777	0.199438	0.201499	0.199245	0.211952	0.208807	0.198108	0.202121	0.205504
13																			0.112162	0.112133	0.108557	0.121579	0.124689	0.12193	0.118883	0.117279	0.11666	0.116473	0.116973	0.142838	0.179037	0.202575	0.223309	0.226271	0.224053	0.222137	0.219408	0.217792	0.216038	0.207651	0.192756	0.187777	0.190528	0.188972	0.202747	0.197818	0.184855	0.189923	0.195348
14																				0.0915043	0.0878461	0.10225	0.105994	0.103827	0.101155	0.0998669	0.0995349	0.0993988	0.0999924	0.131308	0.167906	0.191039	0.211075	0.213949	0.211408	0.209247	0.206374	0.204666	0.203173	0.195688	0.181786	0.177729	0.181366	0.180373	0.194087	0.186865	0.170471	0.17508	0.181245
15																					0.0650605	0.0820717	0.0876148	0.0866531	0.0845134	0.0837351	0.0834475	0.0834291	0.0841533	0.122352	0.15887	0.181047	0.199886	0.202236	0.199334	0.196978	0.193935	0.192345	0.191141	0.184753	0.172732	0.169183	0.174053	0.173245	0.186381	0.176851	0.15619	0.158066	0.162852
16																						0.060658	0.0702628	0.0709594	0.0696994	0.069428	0.0694137	0.0694214	0.0699153	0.115412	0.150281	0.170823	0.188175	0.189612	0.18649	0.184138	0.181075	0.179598	0.17857	0.172731	0.162738	0.160517	0.166227	0.16574	0.178535	0.166317	0.140539	0.141523	0.147388
17																							0.0518385	0.0564093	0.0567478	0.0567403	0.0567468	0.0567546	0.0567293	0.109325	0.141619	0.160735	0.176267	0.177586	0.174279	0.171981	0.168891	0.167416	0.166715	0.161446	0.153063	0.152355	0.159326	0.159297	0.171399	0.155701	0.123559	0.123145	0.129516
18																								0.0507192	0.0512664	0.0514739	0.0514289	0.0512876	0.0510542	0.107981	0.135236	0.150237	0.163899	0.16511	0.161766	0.159799	0.15699	0.156043	0.155945	0.151911	0.144995	0.145396	0.153896	0.153851	0.165215	0.147557	0.11068	0.108992	0.114894
19																									0.0488938	0.048784	0.0483339	0.0483858	0.0477722	0.105342	0.127949	0.14116	0.153303	0.153629	0.150593	0.148916	0.146914	0.14672	0.1467	0.142867	0.137261	0.138127	0.148493	0.148428	0.157244	0.135806	0.0944816	0.0920822	0.0990858
20																										0.036142	0.03565	0.03565	0.0352773	0.0993654	0.119736	0.132533	0.142187	0.140747	0.137671	0.136492	0.136349	0.136349	0.136349	0.13308	0.131145	0.133521	0.142668	0.141864	0.147262	0.119484	0.0778341	0.0730286	0.07958
[truncated: 41 more columns]
