# Supplementary material for: A reporter system coupled with high-throughput sequencing unveils key bacterial transcription and translation determinants
Source: Nat Commun. 2017 Aug 28;8:368. doi: 10.1038/s41467-017-00239-7 (PMC5573727; doi:10.1038/s41467-017-00239-7)
Supplement: Supplementary file 7 — Supplementary Data 6 [file 41467_2017_239_MOESM7_ESM.xlsx]

## Sheet: Sheet1
Supplementary Data 6. 5'-UTR translation strength prediction power from individual features
Features contributing to translation efficiency from the softwares RBS Calculator and UTRDesigner. Sequences of the strong promoter translation screen, without alternative ATGs in the 5'-UTR were taken. POS means position (of the randomized region). The prediction power (Area under curve; AUC) was measured with sequences from the strong promoter that does not have alternative ATGs in their 5'-UTR…
Type	Feature	AUC
RBS_Calculator	dG_mRNA	0.662056
UTR_Designer	dGdirect	0.660953
RBS_Calculator	dG_total	0.586664
POS	1T	0.586117
UTR_Designer	Expression Level	0.567669
UTR_Designer	dGUTR	0.567669
UTR_Designer	dGindirect	0.567154
POS	1A	0.564775
POS	2A	0.561446
RBS_Calculator	kinetic_score	0.550885
UTR_Designer	dGSD	0.54828
POS	3A	0.546784
POS	25G	0.545737
POS	17A	0.542732
POS	25T	0.540238
POS	18A	0.535671
POS	24C	0.535314
POS	6C	0.535119
POS	7T	0.532657
POS	24A	0.529666
RBS_Calculator	dG_mRNA_rRNA	0.528837
POS	1G	0.527791
POS	16G	0.526444
POS	2C	0.525705
POS	2T	0.525441
POS	21G	0.525135
POS	6G	0.523944
POS	17G	0.523726
POS	18G	0.5236
POS	3C	0.523108
POS	16T	0.523073
POS	8G	0.523023
POS	4A	0.521905
POS	18C	0.521571
POS	10T	0.520992
POS	12A	0.520828
POS	10A	0.5202
RBS_Calculator	dG_standby_site	0.519528
POS	4C	0.518285
POS	12G	0.518274
POS	17T	0.517374
POS	14G	0.517303
POS	21T	0.51727
POS	12C	0.516884
POS	13C	0.516609
RBS_Calculator	dG_spacing	0.516409
POS	5G	0.515742
POS	14T	0.515706
POS	10G	0.515601
POS	22A	0.515406
POS	10C	0.51481
POS	12T	0.514329
POS	7G	0.513755
POS	24T	0.513723
POS	11A	0.513632
POS	15T	0.513632
POS	22G	0.513595
POS	9A	0.513434
POS	3T	0.513223
POS	16C	0.512915
POS	5A	0.512686
POS	15C	0.51266
POS	6T	0.512576
POS	11T	0.511872
POS	13A	0.511539
POS	8C	0.511269
POS	9T	0.510977
POS	20G	0.510799
POS	19C	0.51079
POS	3G	0.510454
POS	2G	0.5103
POS	7C	0.50991
POS	16A	0.509544
POS	18T	0.509499
POS	9C	0.509494
POS	13T	0.509335
POS	7A	0.508992
POS	5T	0.508705
POS	24G	0.508075
POS	22T	0.508057
POS	8T	0.507856
POS	23T	0.507581
POS	19T	0.507139
POS	9G	0.507037
POS	20A	0.506938
POS	1C	0.506449
POS	22C	0.506247
POS	5C	0.505648
POS	23C	0.505469
POS	20T	0.505304
POS	23G	0.505079
POS	21A	0.505063
UTR_Designer	dGspacing	0.504743
POS	25A	0.504404
POS	13G	0.504265
POS	8A	0.503898
POS	19G	0.503442
POS	4T	0.503062
POS	23A	0.502967
POS	15G	0.502891
POS	21C	0.502802
POS	14A	0.502246
POS	15A	0.501919
POS	17C	0.501632
POS	11C	0.501447
POS	20C	0.501443
POS	6A	0.501401
POS	25C	0.501094
POS	14C	0.500649
POS	4G	0.500558
POS	11G	0.500313
POS	19A	0.500209
RNA Folding	-1~19	0.496118
RNA Folding	-1~20	0.511378
RNA Folding	-1~21	0.514745
RNA Folding	-1~22	0.514082
RNA Folding	-1~23	0.526847
RNA Folding	-1~24	0.545257
RNA Folding	-1~25	0.553836
RNA Folding	-1~26	0.557621
RNA Folding	-1~27	0.557287
RNA Folding	-1~28	0.553869
RNA Folding	-1~29	0.555129
RNA Folding	-1~30	0.557731
RNA Folding	-1~31	0.572783
RNA Folding	-1~32	0.589858
RNA Folding	-1~33	0.59707
RNA Folding	-1~34	0.600181
RNA Folding	-1~35	0.601237
RNA Folding	-1~36	0.602479
RNA Folding	-1~37	0.603309
RNA Folding	-1~38	0.605392
RNA Folding	-1~39	0.604409
RNA Folding	-1~40	0.620804
RNA Folding	-1~41	0.632005
RNA Folding	-1~42	0.652332
RNA Folding	-1~43	0.660367
RNA Folding	-1~44	0.661146
RNA Folding	-1~45	0.660019
RNA Folding	-1~46	0.658926
RNA Folding	-1~47	0.658061
RNA Folding	-1~48	0.65824
RNA Folding	0~20	0.505696
RNA Folding	0~21	0.508967
RNA Folding	0~22	0.511042
RNA Folding	0~23	0.525462
RNA Folding	0~24	0.545677
RNA Folding	0~25	0.556682
RNA Folding	0~26	0.560135
RNA Folding	0~27	0.560177
RNA Folding	0~28	0.556764
RNA Folding	0~29	0.557858
RNA Folding	0~30	0.559026
RNA Folding	0~31	0.572514
RNA Folding	0~32	0.587989
RNA Folding	0~33	0.593889
RNA Folding	0~34	0.595704
RNA Folding	0~35	0.596916
RNA Folding	0~36	0.598198
RNA Folding	0~37	0.598934
RNA Folding	0~38	0.601112
RNA Folding	0~39	0.602538
RNA Folding	0~40	0.620811
RNA Folding	0~41	0.633362
RNA Folding	0~42	0.653353
RNA Folding	0~43	0.660953
RNA Folding	0~44	0.661244
RNA Folding	0~45	0.659716
RNA Folding	0~46	0.658441
RNA Folding	0~47	0.657424
RNA Folding	0~48	0.657521
RNA Folding	0~49	0.657511
RNA Folding	1~21	0.508936
RNA Folding	1~22	0.513745
RNA Folding	1~23	0.533161
RNA Folding	1~24	0.554279
RNA Folding	1~25	0.564827
RNA Folding	1~26	0.568921
RNA Folding	1~27	0.568286
RNA Folding	1~28	0.563117
RNA Folding	1~29	0.561114
RNA Folding	1~30	0.561631
RNA Folding	1~31	0.576807
RNA Folding	1~32	0.592396
RNA Folding	1~33	0.597139
RNA Folding	1~34	0.598357
RNA Folding	1~35	0.600005
RNA Folding	1~36	0.602189
RNA Folding	1~37	0.602871
RNA Folding	1~38	0.605085
RNA Folding	1~39	0.606593
RNA Folding	1~40	0.624319
RNA Folding	1~41	0.633241
RNA Folding	1~42	0.650734
RNA Folding	1~43	0.656188
RNA Folding	1~44	0.656669
RNA Folding	1~45	0.655898
RNA Folding	1~46	0.654705
RNA Folding	1~47	0.653527
RNA Folding	1~48	0.65357
RNA Folding	1~49	0.653743
RNA Folding	1~50	0.657831
RNA Folding	2~22	0.516523
RNA Folding	2~23	0.536331
RNA Folding	2~24	0.558923
RNA Folding	2~25	0.569254
RNA Folding	2~26	0.571674
RNA Folding	2~27	0.570682
RNA Folding	2~28	0.565024
RNA Folding	2~29	0.56492
RNA Folding	2~30	0.568107
RNA Folding	2~31	0.584386
RNA Folding	2~32	0.598622
RNA Folding	2~33	0.603736
RNA Folding	2~34	0.604239
RNA Folding	2~35	0.606245
RNA Folding	2~36	0.608219
RNA Folding	2~37	0.609104
RNA Folding	2~38	0.61185
RNA Folding	2~39	0.613437
RNA Folding	2~40	0.6299
RNA Folding	2~41	0.634073
RNA Folding	2~42	0.650235
RNA Folding	2~43	0.654978
RNA Folding	2~44	0.655827
RNA Folding	2~45	0.655296
RNA Folding	2~46	0.654196
RNA Folding	2~47	0.652999
RNA Folding	2~48	0.653262
RNA Folding	2~49	0.653604
RNA Folding	2~50	0.656647
RNA Folding	2~51	0.661372
RNA Folding	3~23	0.547313
RNA Folding	3~24	0.567588
RNA Folding	3~25	0.574475
RNA Folding	3~26	0.574296
RNA Folding	3~27	0.573337
RNA Folding	3~28	0.567997
RNA Folding	3~29	0.568956
RNA Folding	3~30	0.572945
RNA Folding	3~31	0.589165
RNA Folding	3~32	0.603362
RNA Folding	3~33	0.606563
RNA Folding	3~34	0.606436
RNA Folding	3~35	0.608499
RNA Folding	3~36	0.610696
RNA Folding	3~37	0.611727
RNA Folding	3~38	0.613784
RNA Folding	3~39	0.616314
RNA Folding	3~40	0.633191
RNA Folding	3~41	0.635922
RNA Folding	3~42	0.651949
RNA Folding	3~43	0.652991
RNA Folding	3~44	0.654139
RNA Folding	3~45	0.653219
RNA Folding	3~46	0.65268
RNA Folding	3~47	0.651717
RNA Folding	3~48	0.652118
RNA Folding	3~49	0.652719
RNA Folding	3~50	0.65465
RNA Folding	3~51	0.659051
RNA Folding	3~52	0.67003
RNA Folding	4~24	0.55363
RNA Folding	4~25	0.564719
RNA Folding	4~26	0.561392
RNA Folding	4~27	0.56166
RNA Folding	4~28	0.557004
RNA Folding	4~29	0.56591
RNA Folding	4~30	0.572463
RNA Folding	4~31	0.589597
RNA Folding	4~32	0.603866
RNA Folding	4~33	0.606879
RNA Folding	4~34	0.607563
RNA Folding	4~35	0.609514
RNA Folding	4~36	0.611929
RNA Folding	4~37	0.612817
RNA Folding	4~38	0.612526
RNA Folding	4~39	0.616118
RNA Folding	4~40	0.633638
RNA Folding	4~41	0.637031
RNA Folding	4~42	0.65029
RNA Folding	4~43	0.648392
RNA Folding	4~44	0.64907
RNA Folding	4~45	0.646635
RNA Folding	4~46	0.646016
RNA Folding	4~47	0.644351
RNA Folding	4~48	0.644415
RNA Folding	4~49	0.645017
RNA Folding	4~50	0.646649
RNA Folding	4~51	0.650621
RNA Folding	4~52	0.66319
RNA Folding	4~53	0.667314
RNA Folding	5~25	0.551738
RNA Folding	5~26	0.550508
RNA Folding	5~27	0.552943
RNA Folding	5~28	0.548282
RNA Folding	5~29	0.555907
RNA Folding	5~30	0.562307
RNA Folding	5~31	0.578214
RNA Folding	5~32	0.591653
RNA Folding	5~33	0.592766
RNA Folding	5~34	0.593855
RNA Folding	5~35	0.59601
RNA Folding	5~36	0.598363
RNA Folding	5~37	0.598852
RNA Folding	5~38	0.598554
RNA Folding	5~39	0.604762
RNA Folding	5~40	0.623219
RNA Folding	5~41	0.626576
RNA Folding	5~42	0.63953
RNA Folding	5~43	0.6399
RNA Folding	5~44	0.640581
RNA Folding	5~45	0.637934
RNA Folding	5~46	0.637806
RNA Folding	5~47	0.635983
RNA Folding	5~48	0.636261
RNA Folding	5~49	0.639234
RNA Folding	5~50	0.644563
RNA Folding	5~51	0.648723
RNA Folding	5~52	0.660392
RNA Folding	5~53	0.664163
RNA Folding	5~54	0.677799
RNA Folding	6~26	0.563338
RNA Folding	6~27	0.567068
RNA Folding	6~28	0.56146
RNA Folding	6~29	0.566748
RNA Folding	6~30	0.574324
RNA Folding	6~31	0.585517
RNA Folding	6~32	0.592962
RNA Folding	6~33	0.593552
RNA Folding	6~34	0.592603
RNA Folding	6~35	0.594736
RNA Folding	6~36	0.597529
RNA Folding	6~37	0.597256
RNA Folding	6~38	0.595688
RNA Folding	6~39	0.603209
RNA Folding	6~40	0.624815
RNA Folding	6~41	0.628938
RNA Folding	6~42	0.638882
RNA Folding	6~43	0.639746
RNA Folding	6~44	0.642545
RNA Folding	6~45	0.640104
RNA Folding	6~46	0.639372
RNA Folding	6~47	0.637612
RNA Folding	6~48	0.637997
RNA Folding	6~49	0.640406
RNA Folding	6~50	0.645192
RNA Folding	6~51	0.649408
RNA Folding	6~52	0.660082
RNA Folding	6~53	0.664288
RNA Folding	6~54	0.675036
RNA Folding	6~55	0.676475
RNA Folding	7~27	0.569259
RNA Folding	7~28	0.565183
RNA Folding	7~29	0.571047
RNA Folding	7~30	0.578336
RNA Folding	7~31	0.588937
RNA Folding	7~32	0.59394
RNA Folding	7~33	0.590854
RNA Folding	7~34	0.589396
RNA Folding	7~35	0.592397
RNA Folding	7~36	0.593123
RNA Folding	7~37	0.592811
RNA Folding	7~38	0.591267
RNA Folding	7~39	0.601467
RNA Folding	7~40	0.6234
RNA Folding	7~41	0.625789
RNA Folding	7~42	0.635222
RNA Folding	7~43	0.635065
RNA Folding	7~44	0.636726
RNA Folding	7~45	0.633844
RNA Folding	7~46	0.633658
RNA Folding	7~47	0.632408
RNA Folding	7~48	0.632768
RNA Folding	7~49	0.63452
RNA Folding	7~50	0.640208
RNA Folding	7~51	0.644321
RNA Folding	7~52	0.654461
RNA Folding	7~53	0.657513
RNA Folding	7~54	0.663358
RNA Folding	7~55	0.668228
RNA Folding	7~56	0.662665
RNA Folding	8~28	0.550831
RNA Folding	8~29	0.558979
RNA Folding	8~30	0.562834
RNA Folding	8~31	0.57781
RNA Folding	8~32	0.584543
RNA Folding	8~33	0.583354
RNA Folding	8~34	0.58082
RNA Folding	8~35	0.581534
RNA Folding	8~36	0.581999
RNA Folding	8~37	0.581566
RNA Folding	8~38	0.579825
RNA Folding	8~39	0.596135
RNA Folding	8~40	0.617773
RNA Folding	8~41	0.618796
RNA Folding	8~42	0.627895
RNA Folding	8~43	0.628813
RNA Folding	8~44	0.630575
RNA Folding	8~45	0.628053
RNA Folding	8~46	0.62762
RNA Folding	8~47	0.626718
RNA Folding	8~48	0.627754
RNA Folding	8~49	0.631598
RNA Folding	8~50	0.638025
RNA Folding	8~51	0.641814
RNA Folding	8~52	0.649429
RNA Folding	8~53	0.653325
RNA Folding	8~54	0.651649
RNA Folding	8~55	0.655492
RNA Folding	8~56	0.651117
RNA Folding	8~57	0.636262
RNA Folding	9~29	0.549587
RNA Folding	9~30	0.554709
RNA Folding	9~31	0.570082
RNA Folding	9~32	0.577654
RNA Folding	9~33	0.575282
RNA Folding	9~34	0.572478
RNA Folding	9~35	0.572151
RNA Folding	9~36	0.572286
RNA Folding	9~37	0.571819
RNA Folding	9~38	0.5699
RNA Folding	9~39	0.58944
RNA Folding	9~40	0.609491
RNA Folding	9~41	0.610513
RNA Folding	9~42	0.616299
RNA Folding	9~43	0.615054
RNA Folding	9~44	0.618594
RNA Folding	9~45	0.617388
RNA Folding	9~46	0.61854
RNA Folding	9~47	0.617914
RNA Folding	9~48	0.619407
RNA Folding	9~49	0.621885
RNA Folding	9~50	0.629905
RNA Folding	9~51	0.632981
RNA Folding	9~52	0.639122
RNA Folding	9~53	0.643033
RNA Folding	9~54	0.640751
RNA Folding	9~55	0.641946
RNA Folding	9~56	0.636652
RNA Folding	9~57	0.623593
RNA Folding	9~58	0.61511
RNA Folding	10~30	0.546715
RNA Folding	10~31	0.554242
RNA Folding	10~32	0.56086
RNA Folding	10~33	0.557906
RNA Folding	10~34	0.55532
RNA Folding	10~35	0.555548
RNA Folding	10~36	0.55539
RNA Folding	10~37	0.554937
RNA Folding	10~38	0.552475
RNA Folding	10~39	0.577344
RNA Folding	10~40	0.601688
RNA Folding	10~41	0.603668
RNA Folding	10~42	0.60957
RNA Folding	10~43	0.611027
RNA Folding	10~44	0.614235
RNA Folding	10~45	0.614536
RNA Folding	10~46	0.6163
RNA Folding	10~47	0.616279
RNA Folding	10~48	0.618414
RNA Folding	10~49	0.621232
RNA Folding	10~50	0.627424
RNA Folding	10~51	0.629417
RNA Folding	10~52	0.633516
RNA Folding	10~53	0.637443
RNA Folding	10~54	0.63408
RNA Folding	10~55	0.63287
RNA Folding	10~56	0.626903
RNA Folding	10~57	0.617341
RNA Folding	10~58	0.613366
RNA Folding	10~59	0.606675
RNA Folding	11~31	0.546709
RNA Folding	11~32	0.554426
RNA Folding	11~33	0.551964
RNA Folding	11~34	0.550911
RNA Folding	11~35	0.550049
RNA Folding	11~36	0.549778
RNA Folding	11~37	0.549389
RNA Folding	11~38	0.547036
RNA Folding	11~39	0.573133
RNA Folding	11~40	0.604656
RNA Folding	11~41	0.60657
RNA Folding	11~42	0.608693
RNA Folding	11~43	0.608624
RNA Folding	11~44	0.612896
RNA Folding	11~45	0.612931
RNA Folding	11~46	0.614331
RNA Folding	11~47	0.614322
RNA Folding	11~48	0.615913
RNA Folding	11~49	0.619328
RNA Folding	11~50	0.623707
RNA Folding	11~51	0.623141
RNA Folding	11~52	0.626467
RNA Folding	11~53	0.627515
RNA Folding	11~54	0.625537
RNA Folding	11~55	0.623979
RNA Folding	11~56	0.612856
RNA Folding	11~57	0.604783
RNA Folding	11~58	0.60226
RNA Folding	11~59	0.596256
RNA Folding	11~60	0.590979
RNA Folding	12~32	0.544424
RNA Folding	12~33	0.545917
RNA Folding	12~34	0.543611
RNA Folding	12~35	0.543857
RNA Folding	12~36	0.543324
RNA Folding	12~37	0.543007
RNA Folding	12~38	0.540719
RNA Folding	12~39	0.570265
RNA Folding	12~40	0.595875
RNA Folding	12~41	0.597495
RNA Folding	12~42	0.601194
RNA Folding	12~43	0.598497
RNA Folding	12~44	0.603112
RNA Folding	12~45	0.603573
RNA Folding	12~46	0.604857
RNA Folding	12~47	0.604831
RNA Folding	12~48	0.605702
RNA Folding	12~49	0.60933
RNA Folding	12~50	0.614746
RNA Folding	12~51	0.614292
RNA Folding	12~52	0.617517
RNA Folding	12~53	0.61946
RNA Folding	12~54	0.620597
RNA Folding	12~55	0.621311
RNA Folding	12~56	0.603749
RNA Folding	12~57	0.593312
RNA Folding	12~58	0.590133
RNA Folding	12~59	0.583841
RNA Folding	12~60	0.577096
RNA Folding	12~61	0.569744
RNA Folding	13~33	0.537778
RNA Folding	13~34	0.535424
RNA Folding	13~35	0.533788
RNA Folding	13~36	0.533194
RNA Folding	13~37	0.532938
RNA Folding	13~38	0.531705
RNA Folding	13~39	0.565319
RNA Folding	13~40	0.590857
RNA Folding	13~41	0.593035
RNA Folding	13~42	0.597761
RNA Folding	13~43	0.594294
RNA Folding	13~44	0.600877
RNA Folding	13~45	0.601391
RNA Folding	13~46	0.602534
RNA Folding	13~47	0.602817
RNA Folding	13~48	0.60372
RNA Folding	13~49	0.607301
RNA Folding	13~50	0.613742
RNA Folding	13~51	0.61277
RNA Folding	13~52	0.616789
RNA Folding	13~53	0.617693
RNA Folding	13~54	0.620814
RNA Folding	13~55	0.618623
RNA Folding	13~56	0.59522
RNA Folding	13~57	0.584899
RNA Folding	13~58	0.58461
RNA Folding	13~59	0.577583
RNA Folding	13~60	0.569429
RNA Folding	13~61	0.564557
RNA Folding	13~62	0.562431
RNA Folding	14~34	0.529418
RNA Folding	14~35	0.529249
RNA Folding	14~36	0.528886
RNA Folding	14~37	0.528669
RNA Folding	14~38	0.528023
RNA Folding	14~39	0.561299
RNA Folding	14~40	0.589646
RNA Folding	14~41	0.592005
RNA Folding	14~42	0.597597
RNA Folding	14~43	0.594607
RNA Folding	14~44	0.60189
RNA Folding	14~45	0.602018
RNA Folding	14~46	0.602812
RNA Folding	14~47	0.60323
RNA Folding	14~48	0.603626
RNA Folding	14~49	0.607957
RNA Folding	14~50	0.612411
RNA Folding	14~51	0.610367
RNA Folding	14~52	0.61447
RNA Folding	14~53	0.61436
RNA Folding	14~54	0.617786
RNA Folding	14~55	0.605252
RNA Folding	14~56	0.582237
RNA Folding	14~57	0.57327
RNA Folding	14~58	0.580086
RNA Folding	14~59	0.575126
RNA Folding	14~60	0.565904
RNA Folding	14~61	0.561448
RNA Folding	14~62	0.558347
RNA Folding	14~63	0.556533
RNA Folding	15~35	0.523029
RNA Folding	15~36	0.522766
RNA Folding	15~37	0.52259
RNA Folding	15~38	0.521153
RNA Folding	15~39	0.566655
RNA Folding	15~40	0.591997
RNA Folding	15~41	0.592731
RNA Folding	15~42	0.596475
RNA Folding	15~43	0.593498
RNA Folding	15~44	0.599241
RNA Folding	15~45	0.598927
RNA Folding	15~46	0.59858
RNA Folding	15~47	0.598613
RNA Folding	15~48	0.598684
RNA Folding	15~49	0.602158
RNA Folding	15~50	0.60643
RNA Folding	15~51	0.604277
RNA Folding	15~52	0.611596
RNA Folding	15~53	0.61066
RNA Folding	15~54	0.614577
RNA Folding	15~55	0.605969
RNA Folding	15~56	0.580817
RNA Folding	15~57	0.575762
RNA Folding	15~58	0.58468
RNA Folding	15~59	0.578862
RNA Folding	15~60	0.567154
RNA Folding	15~61	0.562564
RNA Folding	15~62	0.559708
RNA Folding	15~63	0.556194
RNA Folding	15~64	0.553442
RNA Folding	16~36	0.509555
RNA Folding	16~37	0.50939
RNA Folding	16~38	0.509509
RNA Folding	16~39	0.560474
RNA Folding	16~40	0.586752
RNA Folding	16~41	0.581972
RNA Folding	16~42	0.585416
RNA Folding	16~43	0.583325
RNA Folding	16~44	0.588931
RNA Folding	16~45	0.587948
RNA Folding	16~46	0.586827
RNA Folding	16~47	0.585792
RNA Folding	16~48	0.586403
RNA Folding	16~49	0.590138
RNA Folding	16~50	0.599235
RNA Folding	16~51	0.600476
RNA Folding	16~52	0.607747
RNA Folding	16~53	0.605305
RNA Folding	16~54	0.606533
RNA Folding	16~55	0.596985
RNA Folding	16~56	0.57783
RNA Folding	16~57	0.575725
RNA Folding	16~58	0.579325
RNA Folding	16~59	0.575473
RNA Folding	16~60	0.565574
RNA Folding	16~61	0.561071
RNA Folding	16~62	0.558362
RNA Folding	16~63	0.555276
RNA Folding	16~64	0.553531
RNA Folding	16~65	0.559776
RNA Folding	17~37	0.507831
RNA Folding	17~38	0.508165
RNA Folding	17~39	0.557722
RNA Folding	17~40	0.584514
RNA Folding	17~41	0.577655
RNA Folding	17~42	0.576179
RNA Folding	17~43	0.57153
RNA Folding	17~44	0.57672
RNA Folding	17~45	0.574889
RNA Folding	17~46	0.572794
RNA Folding	17~47	0.571854
RNA Folding	17~48	0.572568
RNA Folding	17~49	0.575099
RNA Folding	17~50	0.584532
RNA Folding	17~51	0.586781
RNA Folding	17~52	0.59516
RNA Folding	17~53	0.592561
RNA Folding	17~54	0.597677
RNA Folding	17~55	0.588074
RNA Folding	17~56	0.566282
RNA Folding	17~57	0.56532
RNA Folding	17~58	0.569893
RNA Folding	17~59	0.567253
RNA Folding	17~60	0.559377
RNA Folding	17~61	0.553926
RNA Folding	17~62	0.548637
RNA Folding	17~63	0.546121
RNA Folding	17~64	0.545517
RNA Folding	17~65	0.552473
RNA Folding	17~66	0.552681
RNA Folding	18~38	0.513704
RNA Folding	18~39	0.559536
RNA Folding	18~40	0.585328
RNA Folding	18~41	0.577693
RNA Folding	18~42	0.576966
RNA Folding	18~43	0.572182
RNA Folding	18~44	0.575359
RNA Folding	18~45	0.5741
RNA Folding	18~46	0.571922
RNA Folding	18~47	0.571347
RNA Folding	18~48	0.571261
RNA Folding	18~49	0.575506
RNA Folding	18~50	0.582892
RNA Folding	18~51	0.589471
RNA Folding	18~52	0.594821
RNA Folding	18~53	0.591662
RNA Folding	18~54	0.597883
RNA Folding	18~55	0.58644
RNA Folding	18~56	0.566141
RNA Folding	18~57	0.569889
RNA Folding	18~58	0.574403
RNA Folding	18~59	0.573234
RNA Folding	18~60	0.567645
RNA Folding	18~61	0.556985
RNA Folding	18~62	0.55261
RNA Folding	18~63	0.550786
RNA Folding	18~64	0.55112
RNA Folding	18~65	0.555262
RNA Folding	18~66	0.555413
RNA Folding	18~67	0.554841
RNA Folding	19~39	0.556973
RNA Folding	19~40	0.579526
RNA Folding	19~41	0.572237
RNA Folding	19~42	0.573397
RNA Folding	19~43	0.569304
RNA Folding	19~44	0.571214
RNA Folding	19~45	0.569305
RNA Folding	19~46	0.568317
RNA Folding	19~47	0.568216
RNA Folding	19~48	0.568193
RNA Folding	19~49	0.571783
RNA Folding	19~50	0.578706
RNA Folding	19~51	0.580302
RNA Folding	19~52	0.585316
RNA Folding	19~53	0.58214
RNA Folding	19~54	0.594862
RNA Folding	19~55	0.585252
RNA Folding	19~56	0.566179
RNA Folding	19~57	0.565883
RNA Folding	19~58	0.57206
RNA Folding	19~59	0.570956
RNA Folding	19~60	0.567675
RNA Folding	19~61	0.559341
RNA Folding	19~62	0.556529
RNA Folding	19~63	0.554916
RNA Folding	19~64	0.554778
RNA Folding	19~65	0.563397
RNA Folding	19~66	0.563187
RNA Folding	19~67	0.562479
RNA Folding	19~68	0.562186
RNA Folding	20~40	0.580534
RNA Folding	20~41	0.574065
RNA Folding	20~42	0.572379
RNA Folding	20~43	0.567796
RNA Folding	20~44	0.568232
RNA Folding	20~45	0.566545
RNA Folding	20~46	0.566355
RNA Folding	20~47	0.566355
RNA Folding	20~48	0.566355
RNA Folding	20~49	0.56933
RNA Folding	20~50	0.575514
RNA Folding	20~51	0.576703
RNA Folding	20~52	0.577217
RNA Folding	20~53	0.571867
RNA Folding	20~54	0.584765
RNA Folding	20~55	0.57619
RNA Folding	20~56	0.558098
RNA Folding	20~57	0.569166
RNA Folding	20~58	0.57641
RNA Folding	20~59	0.574896
RNA Folding	20~60	0.569133
RNA Folding	20~61	0.566142
RNA Folding	20~62	0.565773
RNA Folding	20~63	0.563869
RNA Folding	20~64	0.562437
RNA Folding	20~65	0.567901
RNA Folding	20~66	0.567681
RNA Folding	20~67	0.567541
RNA Folding	20~68	0.567441
RNA Folding	20~69	0.570058
RNA Folding	21~41	0.556316
RNA Folding	21~42	0.556108
RNA Folding	21~43	0.55424
RNA Folding	21~44	0.553575
RNA Folding	21~45	0.553619
RNA Folding	21~46	0.553619
RNA Folding	21~47	0.553619
RNA Folding	21~48	0.553619
RNA Folding	21~49	0.55993
RNA Folding	21~50	0.566547
RNA Folding	21~51	0.568017
RNA Folding	21~52	0.566246
RNA Folding	21~53	0.563493
RNA Folding	21~54	0.566704
RNA Folding	21~55	0.563022
RNA Folding	21~56	0.546323
RNA Folding	21~57	0.556799
RNA Folding	21~58	0.568278
RNA Folding	21~59	0.56854
RNA Folding	21~60	0.569729
RNA Folding	21~61	0.570052
RNA Folding	21~62	0.568543
RNA Folding	21~63	0.568956
RNA Folding	21~64	0.56902
RNA Folding	21~65	0.57467
RNA Folding	21~66	0.574944
RNA Folding	21~67	0.574885
RNA Folding	21~68	0.574885
RNA Folding	21~69	0.576693
RNA Folding	21~70	0.576212
RNA Folding	22~42	0.54705
RNA Folding	22~43	0.546133
RNA Folding	22~44	0.546027
RNA Folding	22~45	0.546027
RNA Folding	22~46	0.546027
RNA Folding	22~47	0.546027
RNA Folding	22~48	0.546027
RNA Folding	22~49	0.553378
RNA Folding	22~50	0.553736
RNA Folding	22~51	0.558977
RNA Folding	22~52	0.559088
RNA Folding	22~53	0.556486
RNA Folding	22~54	0.555398
RNA Folding	22~55	0.557197
RNA Folding	22~56	0.551155
RNA Folding	22~57	0.555976
RNA Folding	22~58	0.558348
RNA Folding	22~59	0.558641
RNA Folding	22~60	0.55933
RNA Folding	22~61	0.55933
RNA Folding	22~62	0.558709
RNA Folding	22~63	0.558516
RNA Folding	22~64	0.558516
RNA Folding	22~65	0.558664
RNA Folding	22~66	0.558664
RNA Folding	22~67	0.558664
RNA Folding	22~68	0.558664
RNA Folding	22~69	0.558664
RNA Folding	22~70	0.555592
RNA Folding	22~71	0.554245
RNA Folding	23~43	0.548402
RNA Folding	23~44	0.548402
RNA Folding	23~45	0.548402
RNA Folding	23~46	0.548402
RNA Folding	23~47	0.548402
RNA Folding	23~48	0.548402
RNA Folding	23~49	0.555048
RNA Folding	23~50	0.558243
RNA Folding	23~51	0.55775
RNA Folding	23~52	0.55775
RNA Folding	23~53	0.55775
RNA Folding	23~54	0.551237
RNA Folding	23~55	0.553008
RNA Folding	23~56	0.550217
RNA Folding	23~57	0.556517
RNA Folding	23~58	0.557305
RNA Folding	23~59	0.557305
RNA Folding	23~60	0.557305
RNA Folding	23~61	0.557305
RNA Folding	23~62	0.557305
RNA Folding	23~63	0.557305
RNA Folding	23~64	0.557305
RNA Folding	23~65	0.553008
RNA Folding	23~66	0.553008
RNA Folding	23~67	0.553008
RNA Folding	23~68	0.553008
RNA Folding	23~69	0.553008
RNA Folding	23~70	0.553008
RNA Folding	23~71	0.553008
RNA Folding	23~72	0.549088
RNA Folding	24~44	0.545737
RNA Folding	24~45	0.545737
RNA Folding	24~46	0.545737
RNA Folding	24~47	0.545737
RNA Folding	24~48	0.545737
RNA Folding	24~49	0.545737
RNA Folding	24~50	0.545737
RNA Folding	24~51	0.545737
RNA Folding	24~52	0.545737
RNA Folding	24~53	0.545737
RNA Folding	24~54	0.545737
RNA Folding	24~55	0.545737
RNA Folding	24~56	0.545737
RNA Folding	24~57	0.545737
RNA Folding	24~58	0.545737
RNA Folding	24~59	0.545737
RNA Folding	24~60	0.545737
RNA Folding	24~61	0.545737
RNA Folding	24~62	0.545737
RNA Folding	24~63	0.545737
RNA Folding	24~64	0.545737
RNA Folding	24~65	0.545737
RNA Folding	24~66	0.545737
RNA Folding	24~67	0.545737
RNA Folding	24~68	0.545737
RNA Folding	24~69	0.545737
RNA Folding	24~70	0.545737
RNA Folding	24~71	0.545737
RNA Folding	24~72	0.545737
RNA Folding	24~73	0.545737
